# Supplementary material for: Synthesis of the ABC Core of Daphniphyllum Alkaloids with a [5–6–7] Azatricyclic Scaffold via Ring Expansion of Azabicyclic and Azatricyclic Building Blocks
Source: J Org Chem. 2024 Jul 1;89(14):10212–22. doi: 10.1021/acs.joc.4c01090 (PMC11267610; doi:10.1021/acs.joc.4c01090)
Supplement: Supplementary file 2 — jo4c01090_si_002.zip [file jo4c01090_si_002.zip]

Archive with 9,174 entries (8,359 files):
- FID for publication/
- FID for publication/._.DS_Store
- FID for publication/._10a
- FID for publication/._10b
- FID for publication/._12
- FID for publication/._14
- FID for publication/._15
- FID for publication/._16
- FID for publication/._17
- FID for publication/._18
- FID for publication/._19
- FID for publication/._1a
- FID for publication/._1b
- FID for publication/._1c
- FID for publication/._1c'
- FID for publication/._21
- FID for publication/._22
- FID for publication/._23
- FID for publication/._24
- FID for publication/._24b
- FID for publication/._25
- FID for publication/._2b
- FID for publication/._2b'
- FID for publication/._2c
- FID for publication/._2c'
- FID for publication/._5b
- FID for publication/._5c
- FID for publication/._6
- FID for publication/._7
- FID for publication/._8a
- FID for publication/._8b
- FID for publication/._8c
- FID for publication/._structure file_BONJOCH.docx
- FID for publication/._20
- FID for publication/10a/
- FID for publication/10a/.DS_Store
- FID for publication/10a/._.DS_Store
- FID for publication/10a/._13C
- FID for publication/10a/._1H
- FID for publication/10a/._gCOSY
- FID for publication/10a/._gHSQC
- FID for publication/10a/13C/
- FID for publication/10a/13C/.DS_Store
- FID for publication/10a/13C/._.DS_Store
- FID for publication/10a/13C/._acqu
- FID for publication/10a/13C/._acqus
- FID for publication/10a/13C/._adcInfo_TRX2.xml
- FID for publication/10a/13C/._audita.txt
- FID for publication/10a/13C/._fid
- FID for publication/10a/13C/._format.temp
- FID for publication/10a/13C/._lists
- FID for publication/10a/13C/._orig
- FID for publication/10a/13C/._pdata
- FID for publication/10a/13C/._prosol_History
- FID for publication/10a/13C/._pulseprogram.precomp
- FID for publication/10a/13C/._scon2
- FID for publication/10a/13C/._shimvalues
- FID for publication/10a/13C/._specpar
- FID for publication/10a/13C/._topshimreport
- FID for publication/10a/13C/._uxnmr.info
- FID for publication/10a/13C/._uxnmr.par
- FID for publication/10a/13C/._vtc_pid_settings
- FID for publication/10a/13C/acqu
- FID for publication/10a/13C/acqus
- FID for publication/10a/13C/adcInfo_TRX2.xml
- FID for publication/10a/13C/audita.txt
- FID for publication/10a/13C/fid
- FID for publication/10a/13C/format.temp
- FID for publication/10a/13C/lists/
- FID for publication/10a/13C/lists/._cpd
- FID for publication/10a/13C/lists/._form
- FID for publication/10a/13C/lists/._pp
- FID for publication/10a/13C/lists/cpd/
- FID for publication/10a/13C/lists/cpd/._waltz65
- FID for publication/10a/13C/lists/cpd/waltz65
- FID for publication/10a/13C/lists/form/
- FID for publication/10a/13C/lists/form/._plot_acqu.form
- FID for publication/10a/13C/lists/form/plot_acqu.form
- FID for publication/10a/13C/lists/pp/
- FID for publication/10a/13C/lists/pp/._Avance.incl
- FID for publication/10a/13C/lists/pp/._Delay.incl
- FID for publication/10a/13C/lists/pp/._zgpg30
- FID for publication/10a/13C/lists/pp/Avance.incl
- FID for publication/10a/13C/lists/pp/Delay.incl
- FID for publication/10a/13C/lists/pp/zgpg30
- FID for publication/10a/13C/orig
- FID for publication/10a/13C/pdata/
- FID for publication/10a/13C/pdata/._1
- FID for publication/10a/13C/pdata/1/
- FID for publication/10a/13C/pdata/1/._auditp.txt
- FID for publication/10a/13C/pdata/1/._intrng
- FID for publication/10a/13C/pdata/1/._outd
- FID for publication/10a/13C/pdata/1/._peaklist.xml
- FID for publication/10a/13C/pdata/1/._peakrng
- FID for publication/10a/13C/pdata/1/._peaks
- FID for publication/10a/13C/pdata/1/._proc
- FID for publication/10a/13C/pdata/1/._procs
- FID for publication/10a/13C/pdata/1/._title
- FID for publication/10a/13C/pdata/1/auditp.txt
- FID for publication/10a/13C/pdata/1/intrng
- FID for publication/10a/13C/pdata/1/outd
- FID for publication/10a/13C/pdata/1/peaklist.xml
- FID for publication/10a/13C/pdata/1/peakrng
- FID for publication/10a/13C/pdata/1/peaks
- FID for publication/10a/13C/pdata/1/proc
- FID for publication/10a/13C/pdata/1/procs
- FID for publication/10a/13C/pdata/1/title
- FID for publication/10a/13C/prosol_History
- FID for publication/10a/13C/pulseprogram.precomp
- FID for publication/10a/13C/scon2
- FID for publication/10a/13C/shimvalues
- FID for publication/10a/13C/specpar
- FID for publication/10a/13C/topshimreport
- FID for publication/10a/13C/uxnmr.info
- FID for publication/10a/13C/uxnmr.par
- FID for publication/10a/13C/vtc_pid_settings
- FID for publication/10a/1H/
- FID for publication/10a/1H/.DS_Store
- FID for publication/10a/1H/._.DS_Store
- FID for publication/10a/1H/._acqu
- FID for publication/10a/1H/._acqus
- FID for publication/10a/1H/._adcInfo_TRX1.xml
- FID for publication/10a/1H/._audita.txt
- FID for publication/10a/1H/._fid
- FID for publication/10a/1H/._format.temp
- FID for publication/10a/1H/._lists
- FID for publication/10a/1H/._orig
- FID for publication/10a/1H/._pdata
- FID for publication/10a/1H/._prosol_History
- FID for publication/10a/1H/._pulseprogram.precomp
- FID for publication/10a/1H/._scon2
- FID for publication/10a/1H/._shimvalues
- FID for publication/10a/1H/._specpar
- FID for publication/10a/1H/._topshimreport
- FID for publication/10a/1H/._uxnmr.info
- FID for publication/10a/1H/._uxnmr.par
- FID for publication/10a/1H/._vtc_pid_settings
- FID for publication/10a/1H/acqu
- FID for publication/10a/1H/acqus
- FID for publication/10a/1H/adcInfo_TRX1.xml
- FID for publication/10a/1H/audita.txt
- FID for publication/10a/1H/fid
- FID for publication/10a/1H/format.temp
- FID for publication/10a/1H/lists/
- FID for publication/10a/1H/lists/._form
- FID for publication/10a/1H/lists/._pp
- FID for publication/10a/1H/lists/form/
- FID for publication/10a/1H/lists/form/._plot_acqu.form
- FID for publication/10a/1H/lists/form/plot_acqu.form
- FID for publication/10a/1H/lists/pp/
- FID for publication/10a/1H/lists/pp/._Avance.incl
- FID for publication/10a/1H/lists/pp/._zg30
- FID for publication/10a/1H/lists/pp/Avance.incl
- FID for publication/10a/1H/lists/pp/zg30
- FID for publication/10a/1H/orig
- FID for publication/10a/1H/pdata/
- FID for publication/10a/1H/pdata/._1
- FID for publication/10a/1H/pdata/._1001
- FID for publication/10a/1H/pdata/1/
- FID for publication/10a/1H/pdata/1001/
- FID for publication/10a/1H/pdata/1001/._auditp.txt
- FID for publication/10a/1H/pdata/1001/._intrng
- FID for publication/10a/1H/pdata/1001/._outd
- FID for publication/10a/1H/pdata/1001/._proc
- FID for publication/10a/1H/pdata/1001/._procs
- FID for publication/10a/1H/pdata/1001/._title
- FID for publication/10a/1H/pdata/1001/auditp.txt
- FID for publication/10a/1H/pdata/1001/intrng
- FID for publication/10a/1H/pdata/1001/outd
- FID for publication/10a/1H/pdata/1001/proc
- FID for publication/10a/1H/pdata/1001/procs
- FID for publication/10a/1H/pdata/1001/title
- FID for publication/10a/1H/pdata/1/._auditp.txt
- FID for publication/10a/1H/pdata/1/._intrng
- FID for publication/10a/1H/pdata/1/._outd
- FID for publication/10a/1H/pdata/1/._peaklist.xml
- FID for publication/10a/1H/pdata/1/._peakrng
- FID for publication/10a/1H/pdata/1/._peaks
- FID for publication/10a/1H/pdata/1/._proc
- FID for publication/10a/1H/pdata/1/._procs
- FID for publication/10a/1H/pdata/1/._title
- FID for publication/10a/1H/pdata/1/auditp.txt
- FID for publication/10a/1H/pdata/1/intrng
- FID for publication/10a/1H/pdata/1/outd
- FID for publication/10a/1H/pdata/1/peaklist.xml
- FID for publication/10a/1H/pdata/1/peakrng
- FID for publication/10a/1H/pdata/1/peaks
- FID for publication/10a/1H/pdata/1/proc
- FID for publication/10a/1H/pdata/1/procs
- FID for publication/10a/1H/pdata/1/title
- FID for publication/10a/1H/prosol_History
- FID for publication/10a/1H/pulseprogram.precomp
- FID for publication/10a/1H/scon2
- FID for publication/10a/1H/shimvalues
- FID for publication/10a/1H/specpar
- FID for publication/10a/1H/topshimreport
- FID for publication/10a/1H/uxnmr.info
- FID for publication/10a/1H/uxnmr.par
- FID for publication/10a/1H/vtc_pid_settings
- FID for publication/10a/gCOSY/
- FID for publication/10a/gCOSY/.DS_Store
- FID for publication/10a/gCOSY/._.DS_Store
- FID for publication/10a/gCOSY/._acqu
- FID for publication/10a/gCOSY/._acqu2
- FID for publication/10a/gCOSY/._acqu2s
- FID for publication/10a/gCOSY/._acqus
- FID for publication/10a/gCOSY/._adcInfo_TRX1.xml
- FID for publication/10a/gCOSY/._audita.txt
- FID for publication/10a/gCOSY/._format.temp
- FID for publication/10a/gCOSY/._lists
- FID for publication/10a/gCOSY/._orig
- FID for publication/10a/gCOSY/._pdata
- FID for publication/10a/gCOSY/._prosol_History
- FID for publication/10a/gCOSY/._pulseprogram.precomp
- FID for publication/10a/gCOSY/._scon2
- FID for publication/10a/gCOSY/._ser
- FID for publication/10a/gCOSY/._shimvalues
- FID for publication/10a/gCOSY/._specpar
- FID for publication/10a/gCOSY/._uxnmr.info
- FID for publication/10a/gCOSY/._uxnmr.par
- FID for publication/10a/gCOSY/._vtc_pid_settings
- FID for publication/10a/gCOSY/acqu
- FID for publication/10a/gCOSY/acqu2
- FID for publication/10a/gCOSY/acqu2s
- FID for publication/10a/gCOSY/acqus
- FID for publication/10a/gCOSY/adcInfo_TRX1.xml
- FID for publication/10a/gCOSY/audita.txt
- FID for publication/10a/gCOSY/format.temp
- FID for publication/10a/gCOSY/lists/
- FID for publication/10a/gCOSY/lists/._form
- FID for publication/10a/gCOSY/lists/._gp
- FID for publication/10a/gCOSY/lists/._pp
- FID for publication/10a/gCOSY/lists/form/
- FID for publication/10a/gCOSY/lists/form/._plot_acqu.form
- FID for publication/10a/gCOSY/lists/form/plot_acqu.form
- FID for publication/10a/gCOSY/lists/gp/
- FID for publication/10a/gCOSY/lists/gp/._EA
- FID for publication/10a/gCOSY/lists/gp/._SMSQ10.100
- FID for publication/10a/gCOSY/lists/gp/EA
- FID for publication/10a/gCOSY/lists/gp/SMSQ10.100
- FID for publication/10a/gCOSY/lists/pp/
- FID for publication/10a/gCOSY/lists/pp/._Avance.incl
- FID for publication/10a/gCOSY/lists/pp/._cosygpppqf
- FID for publication/10a/gCOSY/lists/pp/._Grad.incl
- FID for publication/10a/gCOSY/lists/pp/Avance.incl
- FID for publication/10a/gCOSY/lists/pp/cosygpppqf
- FID for publication/10a/gCOSY/lists/pp/Grad.incl
- FID for publication/10a/gCOSY/orig
- FID for publication/10a/gCOSY/pdata/
- FID for publication/10a/gCOSY/pdata/._1
- FID for publication/10a/gCOSY/pdata/1/
- FID for publication/10a/gCOSY/pdata/1/._auditp.txt
- FID for publication/10a/gCOSY/pdata/1/._clevels
- FID for publication/10a/gCOSY/pdata/1/._curdat2
- FID for publication/10a/gCOSY/pdata/1/._outd
- FID for publication/10a/gCOSY/pdata/1/._portf
- FID for publication/10a/gCOSY/pdata/1/._proc
- FID for publication/10a/gCOSY/pdata/1/._proc2
- FID for publication/10a/gCOSY/pdata/1/._proc2s
- FID for publication/10a/gCOSY/pdata/1/._procs
- FID for publication/10a/gCOSY/pdata/1/._title
- FID for publication/10a/gCOSY/pdata/1/auditp.txt
- FID for publication/10a/gCOSY/pdata/1/clevels
- FID for publication/10a/gCOSY/pdata/1/curdat2
- FID for publication/10a/gCOSY/pdata/1/outd
- FID for publication/10a/gCOSY/pdata/1/portf
- FID for publication/10a/gCOSY/pdata/1/proc
- FID for publication/10a/gCOSY/pdata/1/proc2
- FID for publication/10a/gCOSY/pdata/1/proc2s
- FID for publication/10a/gCOSY/pdata/1/procs
- FID for publication/10a/gCOSY/pdata/1/title
- FID for publication/10a/gCOSY/prosol_History
- FID for publication/10a/gCOSY/pulseprogram.precomp
- FID for publication/10a/gCOSY/scon2
- FID for publication/10a/gCOSY/ser
- FID for publication/10a/gCOSY/shimvalues
- FID for publication/10a/gCOSY/specpar
- FID for publication/10a/gCOSY/uxnmr.info
- FID for publication/10a/gCOSY/uxnmr.par
- FID for publication/10a/gCOSY/vtc_pid_settings
- FID for publication/10a/gHSQC/
- FID for publication/10a/gHSQC/.DS_Store
- FID for publication/10a/gHSQC/._.DS_Store
- FID for publication/10a/gHSQC/._acqu
- FID for publication/10a/gHSQC/._acqu2
- FID for publication/10a/gHSQC/._acqu2s
- FID for publication/10a/gHSQC/._acqus
- FID for publication/10a/gHSQC/._adcInfo_TRX1.xml
- FID for publication/10a/gHSQC/._audita.txt
- FID for publication/10a/gHSQC/._format.temp
- FID for publication/10a/gHSQC/._lists
- FID for publication/10a/gHSQC/._orig
- FID for publication/10a/gHSQC/._pdata
- FID for publication/10a/gHSQC/._prosol_History
- FID for publication/10a/gHSQC/._pulseprogram.precomp
- FID for publication/10a/gHSQC/._scon2
- FID for publication/10a/gHSQC/._ser
- FID for publication/10a/gHSQC/._shimvalues
- FID for publication/10a/gHSQC/._specpar
- FID for publication/10a/gHSQC/._uxnmr.info
[truncated: 8,874 more entries]
