# Supplementary material for: Synthesis of the ABC Core of Daphniphyllum Alkaloids with a [5–6–7] Azatricyclic Scaffold via Ring Expansion of Azabicyclic and Azatricyclic Building Blocks
Source: J Org Chem. 2024 Jul 1;89(14):10212–22. doi: 10.1021/acs.joc.4c01090 (PMC11267610; doi:10.1021/acs.joc.4c01090)
Supplement: Supplementary file 2 — jo4c01090_si_002.zip [file jo4c01090_si_002.zip › FID for publication/10a/13C/pdata/1/auditp.txt]

##TITLE= Audit trail, TopSpin 4.1.4
##JCAMPDX= 5.01
##ORIGIN= Bruker BioSpin GmbH
##OWNER= robot400
$$ /opt/nmrdata/auto/autoservei/auto-13072022-122243/2/pdata/1/auditp.txt
##AUDIT TRAIL=  $$ (NUMBER, WHEN, WHO, WHERE, PROCESS, VERSION, WHAT)
(   1,<2022-07-13 20:37:02.622 +0000>,<robot400>,<zipe>,<go4>,<TopSpin 4.1.4>,
      <acquisition in progress>)
$$ /opt/nmrdata/auto/autoservei/auto-13072022-122243/2/audita.txt
(   2,<2022-07-13 22:39:05.201 +0000>,<robot400>,<zipe>,<go4>,<TopSpin 4.1.4>,
      <created by zg on 'Avance' (zipe) by user 'robot400'
       on data set with UUID '8d0a1fa8-02eb-11ed-8aad-0030d6270c9f'
       started at 2022-07-13 20:37:02.633 +0000, POWCHK enabled, PULCHK disabled,
       completed at 2022-07-13 22:39:05.197 +0000
       configuration hash MD5:
       16 76 6D FA A6 D9 68 8C 9F 61 1B 9D 82 7F 80 5B
       double data hash MD5: 64K
       82 3E 4B 21 88 6E 05 A3 17 00 28 F0 4B A4 5F 1F>)
(   3,<2022-07-14 00:39:04.603 +0200>,<robot400>,<zipe.far.ub.es>,<xwish3>,<TopSpin 4.1.4>,
      <ICON-NMR User ID: autoservei
       double data hash MD5: 64K
       82 3E 4B 21 88 6E 05 A3 17 00 28 F0 4B A4 5F 1F>)
(   4,<2022-07-14 00:39:06.490 +0200>,<robot400/autoservei>,<zipe.far.ub.es>,<proc1d>,<TopSpin 4.1.4>,
      <Start of raw data processing
       ef LB = 1 FT_mod = 6 PKNL = 1 SI = 32K 
       data hash MD5: 32K
       CE 72 5B 79 93 CE 32 67 EA 9B A4 54 F8 39 BF C6>)
(   5,<2022-07-14 00:39:07.302 +0200>,<robot400/autoservei>,<zipe.far.ub.es>,<proc1d>,<TopSpin 4.1.4>,
      <apk0 
       data hash MD5: 32K
       C9 DB 05 F0 AA B7 37 6B FA 76 A5 77 C5 B1 14 F9>)
(   6,<2022-07-14 00:39:07.361 +0200>,<robot400/autoservei>,<zipe.far.ub.es>,<proc1d>,<TopSpin 4.1.4>,
      <abs ABSG = 5 
       data hash MD5: 32K
       B0 76 81 05 C5 2B 9F 39 C9 C3 1F 2C 0C 00 18 60>)
(   7,<2022-07-14 00:39:07.392 +0200>,<robot400/autoservei>,<zipe.far.ub.es>,<peak>,<TopSpin 4.1.4>,
      <1D Peak picking
       data hash MD5: 32K
       B0 76 81 05 C5 2B 9F 39 C9 C3 1F 2C 0C 00 18 60>)
(   8,<2022-07-14 00:39:08.400 +0200>,<robot400/autoservei>,<zipe.far.ub.es>,<xwish3>,<TopSpin 4.1.4>,
      <ICON-NMR User ID: autoservei
       data hash MD5: 32K
       B0 76 81 05 C5 2B 9F 39 C9 C3 1F 2C 0C 00 18 60>)
##END=

$$ hash MD5
$$ 24 66 F4 06 5F 78 74 11 EA AE FD B1 49 2F 69 2B
