# Supplementary material for: Synthesis of the ABC Core of Daphniphyllum Alkaloids with a [5–6–7] Azatricyclic Scaffold via Ring Expansion of Azabicyclic and Azatricyclic Building Blocks
Source: J Org Chem. 2024 Jul 1;89(14):10212–22. doi: 10.1021/acs.joc.4c01090 (PMC11267610; doi:10.1021/acs.joc.4c01090)
Supplement: Supplementary file 2 — jo4c01090_si_002.zip [file jo4c01090_si_002.zip › FID for publication/10a/13C/pdata/1/peaklist.xml]

<?xml version="1.0" encoding="UTF-8"?>
<PeakList>
  <PeakList1D>
    <PeakList1DHeader creator="robot400" date="2022-07-14T00:39:07.394+02:00" expNo="2" name="auto-13072022-122243" owner="" procNo="1" source="/opt/nmrdata/auto/autoservei">
      <PeakPickDetails>F1=218.309692ppm, F2=-18.329542ppm, MI=0.00cm, MAXI=10000.00cm, PC=1.400
      </PeakPickDetails>
    </PeakList1DHeader>
    <Peak1D F1="212.767151" intensity="8.426112e+00" type="0"/>
    <Peak1D F1="174.284271" intensity="5.956901e+00" type="0"/>
    <Peak1D F1="137.126389" intensity="1.243898e+01" type="0"/>
    <Peak1D F1="116.154366" intensity="1.385245e+01" type="0"/>
    <Peak1D F1="77.336754" intensity="2.169997e+02" type="0"/>
    <Peak1D F1="77.222534" intensity="8.583411e+00" type="0"/>
    <Peak1D F1="77.019241" intensity="2.215091e+02" type="0"/>
    <Peak1D F1="76.701759" intensity="2.175724e+02" type="0"/>
    <Peak1D F1="60.331940" intensity="1.467420e+01" type="0"/>
    <Peak1D F1="52.472340" intensity="1.276593e+01" type="0"/>
    <Peak1D F1="50.647190" intensity="1.500000e+01" type="0"/>
    <Peak1D F1="45.213333" intensity="8.631661e+00" type="0"/>
    <Peak1D F1="40.890549" intensity="1.360861e+01" type="0"/>
    <Peak1D F1="37.383884" intensity="1.367099e+01" type="0"/>
    <Peak1D F1="31.621174" intensity="1.405761e+01" type="0"/>
    <Peak1D F1="29.338594" intensity="1.371335e+01" type="0"/>
    <Peak1D F1="27.257967" intensity="1.483041e+01" type="0"/>
    <Peak1D F1="24.210400" intensity="1.390770e+01" type="0"/>
    <Peak1D F1="20.396069" intensity="1.432148e+01" type="0"/>
    <Peak1D F1="19.196793" intensity="1.398001e+01" type="0"/>
    <Peak1D F1="-0.003616" intensity="2.328298e+00" type="0"/>
  </PeakList1D>
</PeakList>
