# Supplementary material for: Synthesis of the ABC Core of Daphniphyllum Alkaloids with a [5–6–7] Azatricyclic Scaffold via Ring Expansion of Azabicyclic and Azatricyclic Building Blocks
Source: J Org Chem. 2024 Jul 1;89(14):10212–22. doi: 10.1021/acs.joc.4c01090 (PMC11267610; doi:10.1021/acs.joc.4c01090)
Supplement: Supplementary file 2 — jo4c01090_si_002.zip [file jo4c01090_si_002.zip › FID for publication/10a/13C/shimvalues]

# Wed Jul 13 22:39:04 2022
#$$PROBEIDENTIFIER=Z167430_0038
#$$PROBENAME=CPP1.1 BBO 400S1 BB-H&F-D-05 Z XT
#$$SHIMID=292722
#
# Active Shim Gradients
#
Z           		7432            
Z2          		-986            
Z3          		426             
Z4          		3147            
Z5          		203             
Z6          		-1010           
Z7          		507             
Z8          		-374            
X           		1183            
XZ          		-2209           
XZ2         		2435            
XZ3         		69              
XZ4         		-618            
XZ5         		2229            
Y           		1743            
YZ          		-3570           
YZ2         		-1705           
YZ3         		647             
YZ4         		-1040           
YZ5         		1466            
XY          		7603            
XYZ         		-1221           
XYZ2        		769             
XYZ3        		880             
XYZ4        		-2694           
XYZ5        		-84             
(X2-Y2)     		-403            
(X2-Y2)Z    		1068            
(X2-Y2)Z2   		306             
(X2-Y2)Z3   		539             
(X2-Y2)Z4   		89              
(X2-Y2)Z5   		-94             
X3          		-1063           
X3Z         		-750            
Y3          		-2454           
Y3Z         		346             
#
# Lock Parameter
#
FIELD		3183.288
LOCKPHASE		  68.690
LOCKPOWER		 -27.000
LOCKGAIN		 122.173
LOCKDC		 -75.000
LOCKSHIFT		   7.240
LOOPGAIN		 -12.000
LOOPTIME		   0.400
LOOPFILTER		 100.000
#
IEEE64_VERSION_CODE 1
#
# Shim currents 
#
SHIM_SETTING [ 1]     3708.41659631
SHIM_SETTING [ 2]     -140.02701990
SHIM_SETTING [ 3]      735.75556093
SHIM_SETTING [ 4]    -1657.16139816
SHIM_SETTING [ 5]     1581.84660403
SHIM_SETTING [ 6]      237.73819681
SHIM_SETTING [ 7]     2055.58777867
SHIM_SETTING [ 8]      669.32474576
SHIM_SETTING [ 9]      581.64621173
SHIM_SETTING [10]      534.52824568
SHIM_SETTING [11]        0.00000000
SHIM_SETTING [12]    -2799.86500000
SHIM_SETTING [13]    -2108.26800000
SHIM_SETTING [14]     -151.92000006
SHIM_SETTING [15]     1755.05200237
SHIM_SETTING [16]     4500.05699864
SHIM_SETTING [17]     -401.61800065
SHIM_SETTING [18]      857.50300186
SHIM_SETTING [19]     1230.71000243
SHIM_SETTING [20]    -2542.77900179
SHIM_SETTING [21]     1524.64899983
SHIM_SETTING [22]    -1351.12300122
SHIM_SETTING [23]     -336.34500112
SHIM_SETTING [24]    -1097.60399893
SHIM_SETTING [25]      510.30599870
SHIM_SETTING [26]     -856.86699962
SHIM_SETTING [27]     -879.55400037
SHIM_SETTING [28]    -3240.17499970
SHIM_SETTING [29]     1357.92401182
SHIM_SETTING [30]      311.28101072
SHIM_SETTING [31]     1854.86599877
SHIM_SETTING [32]     1712.72499579
SHIM_SETTING [33]     3841.07501286
SHIM_SETTING [34]     5032.72401101
SHIM_SETTING [35]     8288.63199869
SHIM_SETTING [36]    11179.19699654
SHIM_SETTING [37]     -748.42800280
SHIM_SETTING [38]     1832.84800500
SHIM_SETTING [39]     5913.10000273
SHIM_SETTING [40]     1000.00000000
