# Supplementary material for: Synthesis of the ABC Core of Daphniphyllum Alkaloids with a [5–6–7] Azatricyclic Scaffold via Ring Expansion of Azabicyclic and Azatricyclic Building Blocks
Source: J Org Chem. 2024 Jul 1;89(14):10212–22. doi: 10.1021/acs.joc.4c01090 (PMC11267610; doi:10.1021/acs.joc.4c01090)
Supplement: Supplementary file 2 — jo4c01090_si_002.zip [file jo4c01090_si_002.zip › FID for publication/10a/13C/topshimreport]

New TopShim run:

version = topshim 2.2.0
date = 2022-07-13
time = 22:34:48.446
command = topshim convcomp tunea

FINE SHIMMING

Parameters:

probe = Z167430_0038
solvent = CDCl3
shim nucleus = 2H
nucleus optimised for = 13C
o1p (from lock) = 7.24 ppm

Results:


1D Shimming:
Iteration 1: FWHM Before=88.4 Hz, Target= 0.3 Hz, After= 2.7 Hz
Iteration 2: FWHM Before= 2.7 Hz, Target= 0.3 Hz, After= 0.5 Hz
Iteration 3: FWHM Before= 0.5 Hz, Target= 0.3 Hz, After= 1.1 Hz
Iteration 4: FWHM Before= 1.1 Hz, Target= 0.3 Hz, After= 2.1 Hz
Iteration 5: FWHM Before= 2.1 Hz, Target= 0.3 Hz, After= 3.2 Hz
Iteration 6: FWHM Before= 3.2 Hz, Target= 0.3 Hz, After= 0.8 Hz
Iteration 7: FWHM Before= 0.8 Hz, Target= 0.3 Hz, After= 2.0 Hz
Iteration 8: FWHM Before= 2.0 Hz, Target= 0.4 Hz, After= 0.7 Hz
Iteration 9: FWHM Before= 0.7 Hz, Target= 0.3 Hz, After= 0.4 Hz
Iteration 10: FWHM Before= 0.4 Hz, Target= 0.3 Hz, After= 1.0 Hz
Iteration 11: FWHM Before= 1.0 Hz, Target= 0.4 Hz, After= 0.8 Hz
Slow convergence detected. Shimming was aborted.
Using the best result as the final shim state.

Lineshape quality factor (1D shimming, non-spinning) = 0.542


Performing tune after shimming
tune lock level increase = 1.0

shim changes: 
Z	+915
Z2	-15
Z3	-9
Z4	-57
Z5	+127
Z6	+344
Z7	-378
Z8	-2831

duration = 2 min 11 sec
completed successfully
finished Wed Jul 13 22:36:57 2022


========================================================================
