# Supplementary material for: Synthesis of the ABC Core of Daphniphyllum Alkaloids with a [5–6–7] Azatricyclic Scaffold via Ring Expansion of Azabicyclic and Azatricyclic Building Blocks
Source: J Org Chem. 2024 Jul 1;89(14):10212–22. doi: 10.1021/acs.joc.4c01090 (PMC11267610; doi:10.1021/acs.joc.4c01090)
Supplement: Supplementary file 2 — jo4c01090_si_002.zip [file jo4c01090_si_002.zip › FID for publication/10a/1H/pdata/1/peaklist.xml]

<?xml version="1.0" encoding="UTF-8"?>
<PeakList>
  <PeakList1D>
    <PeakList1DHeader creator="robot400" date="2022-07-13T12:29:04.917+02:00" expNo="1" name="auto-13072022-122243" owner="" procNo="1" source="/opt/nmrdata/auto/autoservei">
      <PeakPickDetails>F1=15.044830ppm, F2=-2.072466ppm, MI=0.10cm, MAXI=10000.00cm, PC=1.000
      </PeakPickDetails>
    </PeakList1DHeader>
    <Peak1D F1="7.263508" intensity="1.023770e+01" type="0"/>
    <Peak1D F1="6.002370" intensity="3.134742e-01" type="0"/>
    <Peak1D F1="5.989293" intensity="3.508194e-01" type="0"/>
    <Peak1D F1="5.980345" intensity="3.825829e-01" type="0"/>
    <Peak1D F1="5.977186" intensity="3.802595e-01" type="0"/>
    <Peak1D F1="5.967271" intensity="3.898375e-01" type="0"/>
    <Peak1D F1="5.964114" intensity="4.341338e-01" type="0"/>
    <Peak1D F1="5.959703" intensity="4.231198e-01" type="0"/>
    <Peak1D F1="5.955178" intensity="4.065582e-01" type="0"/>
    <Peak1D F1="5.946607" intensity="4.388223e-01" type="0"/>
    <Peak1D F1="5.942104" intensity="4.106794e-01" type="0"/>
    <Peak1D F1="5.937653" intensity="4.604934e-01" type="0"/>
    <Peak1D F1="5.934536" intensity="4.272124e-01" type="0"/>
    <Peak1D F1="5.924573" intensity="4.445704e-01" type="0"/>
    <Peak1D F1="5.921450" intensity="4.341791e-01" type="0"/>
    <Peak1D F1="5.912501" intensity="4.060833e-01" type="0"/>
    <Peak1D F1="5.899463" intensity="3.664015e-01" type="0"/>
    <Peak1D F1="5.172766" intensity="1.084072e-01" type="0"/>
    <Peak1D F1="5.170090" intensity="1.279944e-01" type="0"/>
    <Peak1D F1="5.167938" intensity="1.523816e-01" type="0"/>
    <Peak1D F1="5.165359" intensity="1.552185e-01" type="0"/>
    <Peak1D F1="5.163180" intensity="1.210321e-01" type="0"/>
    <Peak1D F1="5.160411" intensity="1.110429e-01" type="0"/>
    <Peak1D F1="5.153829" intensity="4.920968e-01" type="0"/>
    <Peak1D F1="5.149119" intensity="9.922008e-01" type="0"/>
    <Peak1D F1="5.146566" intensity="9.986854e-01" type="0"/>
    <Peak1D F1="5.144614" intensity="7.312544e-01" type="0"/>
    <Peak1D F1="5.141824" intensity="5.418060e-01" type="0"/>
    <Peak1D F1="5.130129" intensity="1.363635e-01" type="0"/>
    <Peak1D F1="5.127347" intensity="1.532804e-01" type="0"/>
    <Peak1D F1="5.125196" intensity="1.689757e-01" type="0"/>
    <Peak1D F1="5.122629" intensity="1.674744e-01" type="0"/>
    <Peak1D F1="5.117580" intensity="1.211412e-01" type="0"/>
    <Peak1D F1="5.111145" intensity="4.753616e-01" type="0"/>
    <Peak1D F1="5.106419" intensity="9.288976e-01" type="0"/>
    <Peak1D F1="5.103865" intensity="9.275585e-01" type="0"/>
    <Peak1D F1="5.101874" intensity="6.860957e-01" type="0"/>
    <Peak1D F1="5.099146" intensity="5.146445e-01" type="0"/>
    <Peak1D F1="5.056113" intensity="8.337336e-01" type="0"/>
    <Peak1D F1="5.053437" intensity="1.211000e+00" type="0"/>
    <Peak1D F1="5.051856" intensity="1.213706e+00" type="0"/>
    <Peak1D F1="5.049277" intensity="7.930996e-01" type="0"/>
    <Peak1D F1="5.047439" intensity="6.978534e-01" type="0"/>
    <Peak1D F1="5.030907" intensity="7.117578e-01" type="0"/>
    <Peak1D F1="5.028242" intensity="1.086524e+00" type="0"/>
    <Peak1D F1="5.026595" intensity="1.096392e+00" type="0"/>
    <Peak1D F1="5.023983" intensity="7.332000e-01" type="0"/>
    <Peak1D F1="5.022187" intensity="6.435595e-01" type="0"/>
    <Peak1D F1="5.016015" intensity="2.816215e-01" type="0"/>
    <Peak1D F1="5.013648" intensity="2.298816e-01" type="0"/>
    <Peak1D F1="4.103093" intensity="9.684325e-01" type="0"/>
    <Peak1D F1="4.084017" intensity="9.786899e-01" type="0"/>
    <Peak1D F1="4.069210" intensity="1.041659e+00" type="0"/>
    <Peak1D F1="4.050215" intensity="1.004521e+00" type="0"/>
    <Peak1D F1="4.031343" intensity="1.325670e-01" type="0"/>
    <Peak1D F1="4.019454" intensity="1.292306e-01" type="0"/>
    <Peak1D F1="3.997401" intensity="1.201175e-01" type="0"/>
    <Peak1D F1="3.663774" intensity="1.440131e-01" type="0"/>
    <Peak1D F1="3.654155" intensity="1.196143e-01" type="0"/>
    <Peak1D F1="3.634038" intensity="8.436260e-01" type="0"/>
    <Peak1D F1="3.627895" intensity="7.425815e-01" type="0"/>
    <Peak1D F1="3.624959" intensity="7.830411e-01" type="0"/>
    <Peak1D F1="3.620461" intensity="1.021866e+00" type="0"/>
    <Peak1D F1="3.612990" intensity="8.540785e-01" type="0"/>
    <Peak1D F1="2.690999" intensity="1.881943e-01" type="0"/>
    <Peak1D F1="2.686316" intensity="3.233368e-01" type="0"/>
    <Peak1D F1="2.681573" intensity="2.320118e-01" type="0"/>
    <Peak1D F1="2.676486" intensity="3.263037e-01" type="0"/>
    <Peak1D F1="2.672251" intensity="5.125914e-01" type="0"/>
    <Peak1D F1="2.668389" intensity="3.276815e-01" type="0"/>
    <Peak1D F1="2.667270" intensity="3.258797e-01" type="0"/>
    <Peak1D F1="2.663295" intensity="2.820409e-01" type="0"/>
    <Peak1D F1="2.658604" intensity="4.002014e-01" type="0"/>
    <Peak1D F1="2.653917" intensity="4.249419e-01" type="0"/>
    <Peak1D F1="2.649259" intensity="4.301769e-01" type="0"/>
    <Peak1D F1="2.644500" intensity="3.118213e-01" type="0"/>
    <Peak1D F1="2.639257" intensity="4.053284e-01" type="0"/>
    <Peak1D F1="2.635072" intensity="6.052960e-01" type="0"/>
    <Peak1D F1="2.631314" intensity="4.027712e-01" type="0"/>
    <Peak1D F1="2.626171" intensity="3.314049e-01" type="0"/>
    <Peak1D F1="2.621533" intensity="4.397078e-01" type="0"/>
    <Peak1D F1="2.616889" intensity="2.952290e-01" type="0"/>
    <Peak1D F1="2.609603" intensity="1.218271e-01" type="0"/>
    <Peak1D F1="2.530879" intensity="1.439579e-01" type="0"/>
    <Peak1D F1="2.528539" intensity="1.464401e-01" type="0"/>
    <Peak1D F1="2.524456" intensity="2.187940e-01" type="0"/>
    <Peak1D F1="2.521780" intensity="2.144218e-01" type="0"/>
    <Peak1D F1="2.494315" intensity="8.487316e-01" type="0"/>
    <Peak1D F1="2.492278" intensity="9.068974e-01" type="0"/>
    <Peak1D F1="2.488093" intensity="8.175642e-01" type="0"/>
    <Peak1D F1="2.485140" intensity="9.078112e-01" type="0"/>
    <Peak1D F1="2.482534" intensity="1.092530e+00" type="0"/>
    <Peak1D F1="2.473349" intensity="1.794601e+00" type="0"/>
    <Peak1D F1="2.465296" intensity="8.861010e-01" type="0"/>
    <Peak1D F1="2.463136" intensity="8.810821e-01" type="0"/>
    <Peak1D F1="2.456999" intensity="1.265762e+00" type="0"/>
    <Peak1D F1="2.451101" intensity="1.070135e+00" type="0"/>
    <Peak1D F1="2.427777" intensity="7.075895e-01" type="0"/>
    <Peak1D F1="2.425073" intensity="7.572720e-01" type="0"/>
    <Peak1D F1="2.420844" intensity="4.306171e-01" type="0"/>
    <Peak1D F1="2.414815" intensity="2.456628e-01" type="0"/>
    <Peak1D F1="2.400215" intensity="8.194668e-01" type="0"/>
    <Peak1D F1="2.397463" intensity="9.536167e-01" type="0"/>
    <Peak1D F1="2.394079" intensity="7.431411e-01" type="0"/>
    <Peak1D F1="2.391210" intensity="7.635992e-01" type="0"/>
    <Peak1D F1="2.380374" intensity="7.449034e-01" type="0"/>
    <Peak1D F1="2.378220" intensity="7.053457e-01" type="0"/>
    <Peak1D F1="2.364675" intensity="1.595493e+00" type="0"/>
    <Peak1D F1="2.358586" intensity="9.874011e-01" type="0"/>
    <Peak1D F1="2.343598" intensity="8.546477e-01" type="0"/>
    <Peak1D F1="2.340952" intensity="9.315125e-01" type="0"/>
    <Peak1D F1="2.329122" intensity="1.031120e+00" type="0"/>
    <Peak1D F1="2.321020" intensity="1.091312e+00" type="0"/>
    <Peak1D F1="2.301548" intensity="1.836733e-01" type="0"/>
    <Peak1D F1="2.235705" intensity="1.501179e-01" type="0"/>
    <Peak1D F1="2.211881" intensity="1.286549e-01" type="0"/>
    <Peak1D F1="2.204074" intensity="1.240254e-01" type="0"/>
    <Peak1D F1="2.180022" intensity="1.249706e-01" type="0"/>
    <Peak1D F1="2.177831" intensity="1.252615e-01" type="0"/>
    <Peak1D F1="2.172226" intensity="1.255752e-01" type="0"/>
    <Peak1D F1="2.156842" intensity="3.645130e-01" type="0"/>
    <Peak1D F1="2.151668" intensity="2.194059e-01" type="0"/>
    <Peak1D F1="2.140850" intensity="3.426746e-01" type="0"/>
    <Peak1D F1="2.134513" intensity="3.880749e-01" type="0"/>
    <Peak1D F1="2.123276" intensity="6.374807e-01" type="0"/>
    <Peak1D F1="2.115334" intensity="6.277930e-01" type="0"/>
    <Peak1D F1="2.106164" intensity="8.798627e-01" type="0"/>
    <Peak1D F1="2.095434" intensity="7.968441e-01" type="0"/>
    <Peak1D F1="2.086739" intensity="1.493639e+00" type="0"/>
    <Peak1D F1="2.084084" intensity="1.896330e+00" type="0"/>
    <Peak1D F1="2.072721" intensity="2.351424e+00" type="0"/>
    <Peak1D F1="2.068983" intensity="3.463490e+00" type="0"/>
    <Peak1D F1="2.059685" intensity="2.458356e+00" type="0"/>
    <Peak1D F1="2.049623" intensity="8.374243e-01" type="0"/>
    <Peak1D F1="2.035995" intensity="2.279237e-01" type="0"/>
    <Peak1D F1="2.027766" intensity="4.486426e-01" type="0"/>
    <Peak1D F1="1.939442" intensity="1.697410e-01" type="0"/>
    <Peak1D F1="1.931873" intensity="2.148172e-01" type="0"/>
    <Peak1D F1="1.741957" intensity="5.186453e-01" type="0"/>
    <Peak1D F1="1.736103" intensity="5.672988e-01" type="0"/>
    <Peak1D F1="1.719420" intensity="5.399558e-01" type="0"/>
    <Peak1D F1="1.713542" intensity="5.693332e-01" type="0"/>
    <Peak1D F1="1.703064" intensity="7.738539e-01" type="0"/>
    <Peak1D F1="1.693802" intensity="7.997774e-01" type="0"/>
    <Peak1D F1="1.683628" intensity="8.687064e-01" type="0"/>
    <Peak1D F1="1.675011" intensity="9.446695e-01" type="0"/>
    <Peak1D F1="1.619648" intensity="8.886093e-01" type="0"/>
    <Peak1D F1="1.542595" intensity="2.290553e-01" type="0"/>
    <Peak1D F1="1.515160" intensity="7.528380e-01" type="0"/>
    <Peak1D F1="1.505210" intensity="7.020434e-01" type="0"/>
    <Peak1D F1="1.493040" intensity="7.181070e-01" type="0"/>
    <Peak1D F1="1.483086" intensity="7.309945e-01" type="0"/>
    <Peak1D F1="1.476209" intensity="6.129743e-01" type="0"/>
    <Peak1D F1="1.469591" intensity="5.580206e-01" type="0"/>
    <Peak1D F1="1.450752" intensity="5.801342e-01" type="0"/>
    <Peak1D F1="1.444160" intensity="5.214063e-01" type="0"/>
    <Peak1D F1="1.432307" intensity="1.210072e-01" type="0"/>
    <Peak1D F1="1.414360" intensity="1.160114e-01" type="0"/>
    <Peak1D F1="1.327801" intensity="1.631712e-01" type="0"/>
    <Peak1D F1="1.321395" intensity="1.088225e-01" type="0"/>
    <Peak1D F1="1.302177" intensity="1.147949e-01" type="0"/>
    <Peak1D F1="1.293146" intensity="1.528233e-01" type="0"/>
    <Peak1D F1="1.280047" intensity="1.611058e+00" type="0"/>
    <Peak1D F1="1.255099" intensity="3.679330e-01" type="0"/>
    <Peak1D F1="1.246994" intensity="1.951422e-01" type="0"/>
    <Peak1D F1="1.241444" intensity="1.245583e-01" type="0"/>
    <Peak1D F1="1.223747" intensity="1.255464e-01" type="0"/>
    <Peak1D F1="1.209813" intensity="1.544765e-01" type="0"/>
    <Peak1D F1="1.196753" intensity="3.627227e-01" type="0"/>
    <Peak1D F1="1.186669" intensity="8.742946e-01" type="0"/>
    <Peak1D F1="1.172328" intensity="1.500000e+01" type="0"/>
    <Peak1D F1="1.144912" intensity="1.153500e-01" type="0"/>
    <Peak1D F1="1.135039" intensity="1.464109e-01" type="0"/>
    <Peak1D F1="1.124509" intensity="1.154665e-01" type="0"/>
    <Peak1D F1="1.117095" intensity="1.164184e-01" type="0"/>
    <Peak1D F1="1.105006" intensity="1.425407e-01" type="0"/>
    <Peak1D F1="1.084709" intensity="6.804266e+00" type="0"/>
    <Peak1D F1="1.067509" intensity="6.629803e+00" type="0"/>
    <Peak1D F1="1.043926" intensity="4.428571e-01" type="0"/>
    <Peak1D F1="1.030025" intensity="1.001264e-01" type="0"/>
    <Peak1D F1="1.018907" intensity="8.104013e-01" type="0"/>
    <Peak1D F1="1.013305" intensity="1.865844e-01" type="0"/>
    <Peak1D F1="1.001471" intensity="7.859036e-01" type="0"/>
    <Peak1D F1="0.654662" intensity="1.082985e-01" type="0"/>
    <Peak1D F1="0.637826" intensity="1.097361e-01" type="0"/>
    <Peak1D F1="0.410048" intensity="1.100952e-01" type="0"/>
    <Peak1D F1="0.358084" intensity="9.808465e-01" type="0"/>
    <Peak1D F1="0.321532" intensity="1.137061e-01" type="0"/>
    <Peak1D F1="0.195551" intensity="1.152170e-01" type="0"/>
    <Peak1D F1="0.146105" intensity="1.453048e-01" type="0"/>
    <Peak1D F1="0.143491" intensity="1.066711e-01" type="0"/>
    <Peak1D F1="0.069418" intensity="1.397856e-01" type="0"/>
    <Peak1D F1="0.007993" intensity="2.072247e-01" type="0"/>
    <Peak1D F1="-0.000128" intensity="5.195469e+00" type="0"/>
    <Peak1D F1="-0.008434" intensity="1.941370e-01" type="0"/>
  </PeakList1D>
</PeakList>
