# Supplementary material for: Synthesis of the ABC Core of Daphniphyllum Alkaloids with a [5–6–7] Azatricyclic Scaffold via Ring Expansion of Azabicyclic and Azatricyclic Building Blocks
Source: J Org Chem. 2024 Jul 1;89(14):10212–22. doi: 10.1021/acs.joc.4c01090 (PMC11267610; doi:10.1021/acs.joc.4c01090)
Supplement: Supplementary file 2 — jo4c01090_si_002.zip [file jo4c01090_si_002.zip › FID for publication/10a/1H/shimvalues]

# Wed Jul 13 10:28:58 2022
#$$PROBEIDENTIFIER=Z167430_0038
#$$PROBENAME=CPP1.1 BBO 400S1 BB-H&F-D-05 Z XT
#$$SHIMID=292722
#
# Active Shim Gradients
#
Z           		7420            
Z2          		-985            
Z3          		410             
Z4          		3166            
Z5          		313             
Z6          		-947            
Z7          		243             
Z8          		-820            
X           		1183            
XZ          		-2209           
XZ2         		2435            
XZ3         		69              
XZ4         		-618            
XZ5         		2229            
Y           		1743            
YZ          		-3570           
YZ2         		-1705           
YZ3         		647             
YZ4         		-1040           
YZ5         		1466            
XY          		7603            
XYZ         		-1221           
XYZ2        		769             
XYZ3        		880             
XYZ4        		-2694           
XYZ5        		-84             
(X2-Y2)     		-403            
(X2-Y2)Z    		1068            
(X2-Y2)Z2   		306             
(X2-Y2)Z3   		539             
(X2-Y2)Z4   		89              
(X2-Y2)Z5   		-94             
X3          		-1063           
X3Z         		-750            
Y3          		-2454           
Y3Z         		346             
#
# Lock Parameter
#
FIELD		3168.448
LOCKPHASE		  67.133
LOCKPOWER		 -27.000
LOCKGAIN		 121.739
LOCKDC		 -75.000
LOCKSHIFT		   7.240
LOOPGAIN		 -12.000
LOOPTIME		   0.400
LOOPFILTER		 100.000
#
IEEE64_VERSION_CODE 1
#
# Shim currents 
#
SHIM_SETTING [ 1]     3671.91824146
SHIM_SETTING [ 2]       63.09062142
SHIM_SETTING [ 3]      969.91443118
SHIM_SETTING [ 4]    -2178.32452945
SHIM_SETTING [ 5]     1953.98059223
SHIM_SETTING [ 6]      314.45897715
SHIM_SETTING [ 7]     1532.41600069
SHIM_SETTING [ 8]      526.52568222
SHIM_SETTING [ 9]      552.68533394
SHIM_SETTING [10]      562.94281110
SHIM_SETTING [11]        0.00000000
SHIM_SETTING [12]    -2799.86500000
SHIM_SETTING [13]    -2108.26800000
SHIM_SETTING [14]     -151.92000006
SHIM_SETTING [15]     1755.05200211
SHIM_SETTING [16]     4500.05699879
SHIM_SETTING [17]     -401.61800057
SHIM_SETTING [18]      857.50300165
SHIM_SETTING [19]     1230.71000216
SHIM_SETTING [20]    -2542.77900159
SHIM_SETTING [21]     1524.64899985
SHIM_SETTING [22]    -1351.12300109
SHIM_SETTING [23]     -336.34500100
SHIM_SETTING [24]    -1097.60399905
SHIM_SETTING [25]      510.30599884
SHIM_SETTING [26]     -856.86699966
SHIM_SETTING [27]     -879.55400033
SHIM_SETTING [28]    -3240.17499974
SHIM_SETTING [29]     1357.92401051
SHIM_SETTING [30]      311.28100953
SHIM_SETTING [31]     1854.86599891
SHIM_SETTING [32]     1712.72499626
SHIM_SETTING [33]     3841.07501143
SHIM_SETTING [34]     5032.72400979
SHIM_SETTING [35]     8288.63199883
SHIM_SETTING [36]    11179.19699692
SHIM_SETTING [37]     -748.42800249
SHIM_SETTING [38]     1832.84800445
SHIM_SETTING [39]     5913.10000242
SHIM_SETTING [40]     1000.00000000
