# Supplementary material for: Synthesis of the ABC Core of Daphniphyllum Alkaloids with a [5–6–7] Azatricyclic Scaffold via Ring Expansion of Azabicyclic and Azatricyclic Building Blocks
Source: J Org Chem. 2024 Jul 1;89(14):10212–22. doi: 10.1021/acs.joc.4c01090 (PMC11267610; doi:10.1021/acs.joc.4c01090)
Supplement: Supplementary file 2 — jo4c01090_si_002.zip [file jo4c01090_si_002.zip › FID for publication/10a/1H/topshimreport]

New TopShim run:

version = topshim 2.2.0
date = 2022-07-13
time = 12:26:01.021
command = topshim convcomp tunea

FINE SHIMMING

Parameters:

probe = Z167430_0038
solvent = CDCl3
shim nucleus = 2H
nucleus optimised for = 1H
o1p (from lock) = 7.24 ppm

Results:


1D Shimming:
Iteration 1: FWHM Before=84.2 Hz, Target= 0.4 Hz, After= 1.2 Hz
Iteration 2: FWHM Before= 1.2 Hz, Target= 0.4 Hz, After= 0.7 Hz
Iteration 3: FWHM Before= 0.7 Hz, Target= 0.4 Hz, After= 0.8 Hz
Iteration 4: FWHM Before= 0.8 Hz, Target= 0.3 Hz, After= 2.1 Hz
Iteration 5: FWHM Before= 2.1 Hz, Target= 0.4 Hz, After= 0.5 Hz
Iteration 6: FWHM Before= 0.5 Hz, Target= 0.5 Hz, After= 0.5 Hz
Iteration 7: FWHM Before= 0.5 Hz, Target= 0.4 Hz, After= 0.6 Hz
Iteration 8: FWHM Before= 0.6 Hz, Target= 0.4 Hz, After= 0.4 Hz
Shim succeeded

Lineshape quality factor (1D shimming, non-spinning) = 0.477


Performing tune after shimming
tune lock level increase = 1.0

shim changes: 
Z	+903
Z2	-14
Z3	-25
Z4	-38
Z5	+237
Z6	+407
Z7	-642
Z8	-3277

duration = 1 min 38 sec
completed successfully
finished Wed Jul 13 12:27:37 2022


========================================================================
