# Supplementary material for: Synthesis of the ABC Core of Daphniphyllum Alkaloids with a [5–6–7] Azatricyclic Scaffold via Ring Expansion of Azabicyclic and Azatricyclic Building Blocks
Source: J Org Chem. 2024 Jul 1;89(14):10212–22. doi: 10.1021/acs.joc.4c01090 (PMC11267610; doi:10.1021/acs.joc.4c01090)
Supplement: Supplementary file 2 — jo4c01090_si_002.zip [file jo4c01090_si_002.zip › FID for publication/10a/gCOSY/adcInfo_TRX1.xml]

 <TRX channel="1">
	<summary>Optimal performance achieved</summary>
	<maxAdcModulation>
		<utcDate>13-22:45:58.018</utcDate>
		<adcModulationPercent>27</adcModulationPercent>
		<numScan>8</numScan>
		<numExp>36</numExp>
	</maxAdcModulation>
	<minAdcModulation>
		<utcDate>13-22:44:11.148</utcDate>
		<adcModulationPercent>21</adcModulationPercent>
		<numScan>3</numScan>
		<numExp>26</numExp>
	</minAdcModulation>
	<adcOverflow>no</adcOverflow>
</TRX>
