# Supplementary material for: Synthesis of the ABC Core of Daphniphyllum Alkaloids with a [5–6–7] Azatricyclic Scaffold via Ring Expansion of Azabicyclic and Azatricyclic Building Blocks
Source: J Org Chem. 2024 Jul 1;89(14):10212–22. doi: 10.1021/acs.joc.4c01090 (PMC11267610; doi:10.1021/acs.joc.4c01090)
Supplement: Supplementary file 2 — jo4c01090_si_002.zip [file jo4c01090_si_002.zip › FID for publication/10a/gCOSY/pdata/1/auditp.txt]

##TITLE= Audit trail, TopSpin 4.1.4
##JCAMPDX= 5.01
##ORIGIN= Bruker BioSpin GmbH
##OWNER= robot400
$$ /opt/nmrdata/auto/autoservei/auto-13072022-122243/3/pdata/1/auditp.txt
##AUDIT TRAIL=  $$ (NUMBER, WHEN, WHO, WHERE, PROCESS, VERSION, WHAT)
(   1,<2022-07-13 22:39:26.399 +0000>,<robot400>,<zipe>,<go4>,<TopSpin 4.1.4>,
      <acquisition in progress>)
$$ /opt/nmrdata/auto/autoservei/auto-13072022-122243/3/audita.txt
(   2,<2022-07-13 23:01:23.517 +0000>,<robot400>,<zipe>,<go4>,<TopSpin 4.1.4>,
      <created by zg on 'Avance' (zipe) by user 'robot400'
       on data set with UUID 'a63f5824-02fc-11ed-9fa3-0030d6270c9f'
       started at 2022-07-13 22:39:26.415 +0000, POWCHK enabled, PULCHK disabled,
       completed at 2022-07-13 23:01:23.516 +0000
       configuration hash MD5:
       16 76 6D FA A6 D9 68 8C 9F 61 1B 9D 82 7F 80 5B
       double data hash MD5: 2K * 128
       FF 42 FF 99 36 9E A6 5B 76 B5 12 BA BF 6E D7 6B>)
(   3,<2022-07-14 01:01:23.688 +0200>,<robot400>,<zipe.far.ub.es>,<xwish3>,<TopSpin 4.1.4>,
      <ICON-NMR User ID: autoservei
       double data hash MD5: 2K * 128
       FF 42 FF 99 36 9E A6 5B 76 B5 12 BA BF 6E D7 6B>)
(   4,<2022-07-14 01:01:25.476 +0200>,<robot400/autoservei>,<zipe.far.ub.es>,<proc2d>,<TopSpin 4.1.4>,
      <Start of raw data processing
       xfb same F2: SI = 1K WDW = 4 SSB = 0 FT_mod = 6 PKNL = 1 F1: SI = 1K ME_mod = 2 NCOEF = 32 WDW = 4 SSB = 0 FT_mod = 6 FCOR = 0.5 PH_mod = 2
       data hash MD5: 1K * 1K
       F7 19 29 55 BA CF D7 26 EA 11 0F 7A AF 49 97 09>)
(   5,<2022-07-14 01:01:25.552 +0200>,<robot400/autoservei>,<zipe.far.ub.es>,<proc2d>,<TopSpin 4.1.4>,
      <abs2 F2: ABSG = 5 ABSF1 = 8.30542 ABSF2 = -0.9505995
       data hash MD5: 1K * 1K
       C3 61 78 A2 D2 2A 31 2D B8 13 0C 26 25 25 15 40>)
(   6,<2022-07-14 01:01:25.616 +0200>,<robot400/autoservei>,<zipe.far.ub.es>,<proc2d>,<TopSpin 4.1.4>,
      <abs1 F1: ABSG = 5 ABSF1 = 8.30542 ABSF2 = -0.9505995
       data hash MD5: 1K * 1K
       9F CC F2 4C 67 93 7D 8B C3 3F D0 AE 2A 28 74 2E>)
(   7,<2022-07-14 01:01:25.663 +0200>,<robot400/autoservei>,<zipe.far.ub.es>,<proc2d>,<TopSpin 4.1.4>,
      <sym
       data hash MD5: 1K * 1K
       D2 FB 51 87 B3 3C DA 61 D5 45 4F 9C 66 BB F5 88>)
(   8,<2022-07-14 01:01:27.486 +0200>,<robot400/autoservei>,<zipe.far.ub.es>,<xwish3>,<TopSpin 4.1.4>,
      <ICON-NMR User ID: autoservei
       data hash MD5: 1K * 1K
       D2 FB 51 87 B3 3C DA 61 D5 45 4F 9C 66 BB F5 88>)
##END=

$$ hash MD5
$$ F4 23 D8 39 64 09 3A 04 E4 85 73 E2 91 14 EF 5E
