# Supplementary material for: Synthesis of the ABC Core of Daphniphyllum Alkaloids with a [5–6–7] Azatricyclic Scaffold via Ring Expansion of Azabicyclic and Azatricyclic Building Blocks
Source: J Org Chem. 2024 Jul 1;89(14):10212–22. doi: 10.1021/acs.joc.4c01090 (PMC11267610; doi:10.1021/acs.joc.4c01090)
Supplement: Supplementary file 2 — jo4c01090_si_002.zip [file jo4c01090_si_002.zip › FID for publication/10a/gCOSY/pdata/1/title]

Equip: B400F / N.Inv: 1037597
N.Reg: 22070312
Usuari: san / Mostra: XCM728-48
Nom: CLAUDIA MARQUES GARCIA
Data: 14/07/2022 00:39:07 h./ Ope.: AUTOSERVEI 
Experiment: A-H1-cosygpppqf	 Solvent: CDCl3
