# Supplementary material for: Synthesis of the ABC Core of Daphniphyllum Alkaloids with a [5–6–7] Azatricyclic Scaffold via Ring Expansion of Azabicyclic and Azatricyclic Building Blocks
Source: J Org Chem. 2024 Jul 1;89(14):10212–22. doi: 10.1021/acs.joc.4c01090 (PMC11267610; doi:10.1021/acs.joc.4c01090)
Supplement: Supplementary file 2 — jo4c01090_si_002.zip [file jo4c01090_si_002.zip › FID for publication/10a/gHSQC/pdata/1/auditp.txt]

##TITLE= Audit trail, TopSpin 4.1.4
##JCAMPDX= 5.01
##ORIGIN= Bruker BioSpin GmbH
##OWNER= robot400
$$ /opt/nmrdata/auto/autoservei/auto-13072022-122243/4/pdata/1/auditp.txt
##AUDIT TRAIL=  $$ (NUMBER, WHEN, WHO, WHERE, PROCESS, VERSION, WHAT)
(   1,<2022-07-13 23:02:19.807 +0000>,<robot400>,<zipe>,<go4>,<TopSpin 4.1.4>,
      <acquisition in progress>)
$$ /opt/nmrdata/auto/autoservei/auto-13072022-122243/4/audita.txt
(   2,<2022-07-13 23:31:43.851 +0000>,<robot400>,<zipe>,<go4>,<TopSpin 4.1.4>,
      <created by zg on 'Avance' (zipe) by user 'robot400'
       on data set with UUID 'd8373bfa-02ff-11ed-b707-0030d6270c9f'
       started at 2022-07-13 23:02:19.818 +0000, POWCHK enabled, PULCHK disabled,
       completed at 2022-07-13 23:31:43.850 +0000
       configuration hash MD5:
       16 76 6D FA A6 D9 68 8C 9F 61 1B 9D 82 7F 80 5B
       double data hash MD5: 1K * 256
       00 15 9A E1 C1 89 55 6C 72 14 D5 8C D9 86 2F 72>)
(   3,<2022-07-14 01:31:43.337 +0200>,<robot400>,<zipe.far.ub.es>,<xwish3>,<TopSpin 4.1.4>,
      <ICON-NMR User ID: autoservei
       double data hash MD5: 1K * 256
       00 15 9A E1 C1 89 55 6C 72 14 D5 8C D9 86 2F 72>)
(   4,<2022-07-14 01:31:44.203 +0200>,<robot400/autoservei>,<zipe.far.ub.es>,<proc2d>,<TopSpin 4.1.4>,
      <Start of raw data processing
       xfb same F2: SI = 1K WDW = 4 SSB = 2 FT_mod = 6 PKNL = 1 PHC0 = -122.4552 PHC1 = 4.969625 F1: SI = 1K ME_mod = 2 NCOEF = 60 WDW = 4 SSB = 2 FT_mod = 6 FCOR = 0.5 PHC0 = -177.4696 PHC1 = 0
       data hash MD5: 1K * 1K
       CF BB AF 89 EE B9 B0 C3 E7 A2 B8 4F 59 9A 0A B2>)
(   5,<2022-07-14 01:31:44.248 +0200>,<robot400/autoservei>,<zipe.far.ub.es>,<proc2d>,<TopSpin 4.1.4>,
      <mc2 F2: PH_mod = 2
       data hash MD5: 1K * 1K
       76 2C CE 7C 8B 44 72 50 D0 B7 EE 53 B9 FE 8A 17>)
(   6,<2022-07-14 01:31:44.396 +0200>,<robot400/autoservei>,<zipe.far.ub.es>,<proc2d>,<TopSpin 4.1.4>,
      <Start of raw data processing
       xfb same F2: SI = 1K WDW = 4 SSB = 2 FT_mod = 6 PKNL = 1 PHC0 = -122.4552 PHC1 = 4.969625 F1: SI = 1K ME_mod = 2 NCOEF = 60 WDW = 4 SSB = 2 FT_mod = 6 FCOR = 0.5 PHC0 = -177.4696 PHC1 = 0
       data hash MD5: 1K * 1K
       CF BB AF 89 EE B9 B0 C3 E7 A2 B8 4F 59 9A 0A B2>)
(   7,<2022-07-14 01:31:44.994 +0200>,<robot400/autoservei>,<zipe.far.ub.es>,<proc2d>,<TopSpin 4.1.4>,
      <Start of raw data processing
       xfb same F2: SI = 1K WDW = 4 SSB = 2 FT_mod = 6 PKNL = 1 PHC0 = 58.36481 PHC1 = 4.969625 F1: SI = 1K ME_mod = 2 NCOEF = 60 WDW = 4 SSB = 2 FT_mod = 6 FCOR = 0.5 PHC0 = -177.4696 PHC1 = 0
       data hash MD5: 1K * 1K
       25 A4 A1 55 E4 67 AF AE 39 D9 4A 81 AD 5B 02 63>)
(   8,<2022-07-14 01:31:46.716 +0200>,<robot400/autoservei>,<zipe.far.ub.es>,<xwish3>,<TopSpin 4.1.4>,
      <ICON-NMR User ID: autoservei
       data hash MD5: 1K * 1K
       25 A4 A1 55 E4 67 AF AE 39 D9 4A 81 AD 5B 02 63>)
##END=

$$ hash MD5
$$ 23 B8 A3 89 93 D5 37 B1 E2 00 52 09 F3 9B C4 19
