# Supplementary material for: Synthesis of the ABC Core of Daphniphyllum Alkaloids with a [5–6–7] Azatricyclic Scaffold via Ring Expansion of Azabicyclic and Azatricyclic Building Blocks
Source: J Org Chem. 2024 Jul 1;89(14):10212–22. doi: 10.1021/acs.joc.4c01090 (PMC11267610; doi:10.1021/acs.joc.4c01090)
Supplement: Supplementary file 2 — jo4c01090_si_002.zip [file jo4c01090_si_002.zip › FID for publication/10a/gHSQC/pdata/1/clevels]

##TITLE= Parameter file, TopSpin 4.1.4
##JCAMPDX= 5.0
##DATATYPE= Parameter Values
##NPOINTS= 2	$$ modification sequence number
##ORIGIN= Bruker BioSpin GmbH
##OWNER= robot400
$$ 2022-07-14 01:31:45.239 +0200  robot400@zipe.far.ub.es
$$ /opt/nmrdata/auto/autoservei/auto-13072022-122243/4/pdata/1/clevels
$$ process /opt/topspin4.1.4/prog/au/bin/clev
##$LEVELS= (0..255)
-3485594788.84161 -1751782774.75336 -880407240.60826 -442473188.163746
-222377228.643106 -111761872 111761872 222377228.643106 442473188.163746
880407240.60826 1751782774.75336 3485594788.84161 0 0 0 0 0 0 0 0 0 0 0
0 0 0 0 0 0 0 0 0 0 0 0 0 0 0 0 0 0 0 0 0 0 0 0 0 0 0 0 0 0 0 0 0 0 0 0
0 0 0 0 0 0 0 0 0 0 0 0 0 0 0 0 0 0 0 0 0 0 0 0 0 0 0 0 0 0 0 0 0 0 0 0
0 0 0 0 0 0 0 0 0 0 0 0 0 0 0 0 0 0 0 0 0 0 0 0 0 0 0 0 0 0 0 0 0 0 0 0
0 0 0 0 0 0 0 0 0 0 0 0 0 0 0 0 0 0 0 0 0 0 0 0 0 0 0 0 0 0 0 0 0 0 0 0
0 0 0 0 0 0 0 0 0 0 0 0 0 0 0 0 0 0 0 0 0 0 0 0 0 0 0 0 0 0 0 0 0 0 0 0
0 0 0 0 0 0 0 0 0 0 0 0 0 0 0 0 0 0 0 0 0 0 0 0 0 0 0 0 0 0 0 0 0 0 0 0
0 0 0 0 0 0 0 0 0 0 0 0 0 0 0 0 0
##$LEVSIGN= 0
##$MAXLEV= 6
##$METHOD= 0
##$NEGBASE= -111761872
##$NEGINCR= 1.98974144458771
##$POSBASE= 111761872
##$POSINCR= 1.98974144458771
##END=
