# Supplementary material for: Synthesis of the ABC Core of Daphniphyllum Alkaloids with a [5–6–7] Azatricyclic Scaffold via Ring Expansion of Azabicyclic and Azatricyclic Building Blocks
Source: J Org Chem. 2024 Jul 1;89(14):10212–22. doi: 10.1021/acs.joc.4c01090 (PMC11267610; doi:10.1021/acs.joc.4c01090)
Supplement: Supplementary file 2 — jo4c01090_si_002.zip [file jo4c01090_si_002.zip › FID for publication/10a/gHSQC/pdata/1/curdat2]

##TITLE= Parameter file, TopSpin 4.1.4
##JCAMPDX= 5.0
##DATATYPE= Parameter Values
##NPOINTS= 2	$$ modification sequence number
##ORIGIN= Bruker BioSpin GmbH
##OWNER= robot400
$$ 2022-07-14 01:31:45.261 +0200  robot400@zipe.far.ub.es
$$ /opt/nmrdata/auto/autoservei/auto-13072022-122243/4/pdata/1/curdat2
$$ process /opt/topspin4.1.4/prog/au/bin/user/proc_2dphf2hetpl
##$CUREXP= <>
##$DATPATH= <>
##$DATPATH2= </opt/nmrdata/auto/autoservei>
##$DATPATH3= </opt/nmrdata/auto/autoservei>
##$DETAILS= <>
##$DU= </u>
##$DU2= </opt/nmrdata/auto>
##$DU3= <>
##$EXPNO= 1
##$EXPNO2= 1
##$EXPNO3= 4
##$NAME= <>
##$NAME2= <auto-13072022-122243>
##$NAME3= <auto-13072022-122243>
##$PROCNO= 1
##$PROCNO2= 1
##$PROCNO3= 99
##$SCALE2= 1
##$SCALE3= 1
##$TYPE= <nmr>
##$USER= <>
##$USER2= <autoservei>
##$USER3= <>
##END=
