# Supplementary material for: Synthesis of the ABC Core of Daphniphyllum Alkaloids with a [5–6–7] Azatricyclic Scaffold via Ring Expansion of Azabicyclic and Azatricyclic Building Blocks
Source: J Org Chem. 2024 Jul 1;89(14):10212–22. doi: 10.1021/acs.joc.4c01090 (PMC11267610; doi:10.1021/acs.joc.4c01090)
Supplement: Supplementary file 2 — jo4c01090_si_002.zip [file jo4c01090_si_002.zip › FID for publication/10a/gHSQC/pdata/1/portf]

#!Portfolio 0.6
1 /dummy
"/opt/nmrdata/auto/autoservei" "auto-13072022-122243" 4 1
"/opt/nmrdata/auto/autoservei" "auto-13072022-122243" 1 1
"/opt/nmrdata/auto/autoservei" "auto-13072022-122243" 4 99
