# Supplementary material for: Synthesis of the ABC Core of Daphniphyllum Alkaloids with a [5–6–7] Azatricyclic Scaffold via Ring Expansion of Azabicyclic and Azatricyclic Building Blocks
Source: J Org Chem. 2024 Jul 1;89(14):10212–22. doi: 10.1021/acs.joc.4c01090 (PMC11267610; doi:10.1021/acs.joc.4c01090)
Supplement: Supplementary file 2 — jo4c01090_si_002.zip [file jo4c01090_si_002.zip › FID for publication/10a/gHSQC/pdata/9998/auditp.txt]

##TITLE= Audit trail, TopSpin 4.1.4
##JCAMPDX= 5.01
##ORIGIN= Bruker BioSpin GmbH
##OWNER= robot400
$$ /opt/nmrdata/auto/autoservei/auto-13072022-122243/4/pdata/9998/auditp.txt
##AUDIT TRAIL=  $$ (NUMBER, WHEN, WHO, WHERE, PROCESS, VERSION, WHAT)
(   1,<2022-07-14 01:31:44.783 +0200>,<robot400/autoservei>,<zipe.far.ub.es>,<mvrow>,<TopSpin 4.1.4>,
      <rsr 870 from
       1 4 "auto-13072022-122243" "/opt/nmrdata/auto/autoservei"
       data hash MD5: 1K
       FC 2E 3C C0 17 77 71 14 5C D9 4F 28 D0 BF A6 71>)
##END=

$$ hash MD5
$$ A2 7E BD 58 D9 89 97 D4 67 CF 76 CD 49 46 5C 76
