# Supplementary material for: Synthesis of the ABC Core of Daphniphyllum Alkaloids with a [5–6–7] Azatricyclic Scaffold via Ring Expansion of Azabicyclic and Azatricyclic Building Blocks
Source: J Org Chem. 2024 Jul 1;89(14):10212–22. doi: 10.1021/acs.joc.4c01090 (PMC11267610; doi:10.1021/acs.joc.4c01090)
Supplement: Supplementary file 2 — jo4c01090_si_002.zip [file jo4c01090_si_002.zip › FID for publication/10a/gHSQC/pdata/9999/auditp.txt]

##TITLE= Audit trail, TopSpin 4.1.4
##JCAMPDX= 5.01
##ORIGIN= Bruker BioSpin GmbH
##OWNER= robot400
$$ /opt/nmrdata/auto/autoservei/auto-13072022-122243/4/pdata/9999/auditp.txt
##AUDIT TRAIL=  $$ (NUMBER, WHEN, WHO, WHERE, PROCESS, VERSION, WHAT)
(   1,<2022-07-14 01:31:44.456 +0200>,<robot400/autoservei>,<zipe.far.ub.es>,<mvrow>,<TopSpin 4.1.4>,
      <rsr 249 from
       1 4 "auto-13072022-122243" "/opt/nmrdata/auto/autoservei"
       data hash MD5: 1K
       50 11 AE 3B 78 86 EB F7 FA D3 11 B4 1B E6 44 08>)
(   2,<2022-07-14 01:31:44.493 +0200>,<robot400/autoservei>,<zipe.far.ub.es>,<proc1d>,<TopSpin 4.1.4>,
      <add DC = 1 DATMOD = 1 of
       9998 4 "auto-13072022-122243" "/opt/nmrdata/auto/autoservei"
       9999 4 "auto-13072022-122243" "/opt/nmrdata/auto/autoservei"
       data hash MD5: 1K
       06 21 2C E6 89 54 09 66 41 4F 35 AB 99 EC 8C D2>)
(   3,<2022-07-14 01:31:44.528 +0200>,<robot400/autoservei>,<zipe.far.ub.es>,<proc1d>,<TopSpin 4.1.4>,
      <add DC = 1 DATMOD = 1 of
       9998 4 "auto-13072022-122243" "/opt/nmrdata/auto/autoservei"
       9999 4 "auto-13072022-122243" "/opt/nmrdata/auto/autoservei"
       data hash MD5: 1K
       6A 44 11 48 A1 B4 E3 27 C9 F9 B2 DA C8 FA 6E 45>)
(   4,<2022-07-14 01:31:44.558 +0200>,<robot400/autoservei>,<zipe.far.ub.es>,<proc1d>,<TopSpin 4.1.4>,
      <add DC = 1 DATMOD = 1 of
       9998 4 "auto-13072022-122243" "/opt/nmrdata/auto/autoservei"
       9999 4 "auto-13072022-122243" "/opt/nmrdata/auto/autoservei"
       data hash MD5: 1K
       1D AD FE A8 AF 63 A5 F2 C4 47 E5 09 BE AE 32 C5>)
(   5,<2022-07-14 01:31:44.594 +0200>,<robot400/autoservei>,<zipe.far.ub.es>,<proc1d>,<TopSpin 4.1.4>,
      <add DC = 1 DATMOD = 1 of
       9998 4 "auto-13072022-122243" "/opt/nmrdata/auto/autoservei"
       9999 4 "auto-13072022-122243" "/opt/nmrdata/auto/autoservei"
       data hash MD5: 1K
       91 33 44 05 5C 3D 47 5A 77 26 FE 55 BA C0 BE 57>)
(   6,<2022-07-14 01:31:44.629 +0200>,<robot400/autoservei>,<zipe.far.ub.es>,<proc1d>,<TopSpin 4.1.4>,
      <add DC = 1 DATMOD = 1 of
       9998 4 "auto-13072022-122243" "/opt/nmrdata/auto/autoservei"
       9999 4 "auto-13072022-122243" "/opt/nmrdata/auto/autoservei"
       data hash MD5: 1K
       22 70 0B 0F C2 AD 91 10 3F 01 DD 2D 30 15 27 25>)
(   7,<2022-07-14 01:31:44.661 +0200>,<robot400/autoservei>,<zipe.far.ub.es>,<proc1d>,<TopSpin 4.1.4>,
      <add DC = 1 DATMOD = 1 of
       9998 4 "auto-13072022-122243" "/opt/nmrdata/auto/autoservei"
       9999 4 "auto-13072022-122243" "/opt/nmrdata/auto/autoservei"
       data hash MD5: 1K
       AA 11 28 35 26 80 12 CC B5 87 2D 7D F8 43 6C F5>)
(   8,<2022-07-14 01:31:44.687 +0200>,<robot400/autoservei>,<zipe.far.ub.es>,<proc1d>,<TopSpin 4.1.4>,
      <add DC = 1 DATMOD = 1 of
       9998 4 "auto-13072022-122243" "/opt/nmrdata/auto/autoservei"
       9999 4 "auto-13072022-122243" "/opt/nmrdata/auto/autoservei"
       data hash MD5: 1K
       71 6F 65 D3 49 DD 72 78 C6 D5 AB 99 3A 21 50 10>)
(   9,<2022-07-14 01:31:44.713 +0200>,<robot400/autoservei>,<zipe.far.ub.es>,<proc1d>,<TopSpin 4.1.4>,
      <add DC = 1 DATMOD = 1 of
       9998 4 "auto-13072022-122243" "/opt/nmrdata/auto/autoservei"
       9999 4 "auto-13072022-122243" "/opt/nmrdata/auto/autoservei"
       data hash MD5: 1K
       51 D4 CF 32 08 B7 C1 B7 3B C3 9C E2 E4 C4 94 02>)
(  10,<2022-07-14 01:31:44.746 +0200>,<robot400/autoservei>,<zipe.far.ub.es>,<proc1d>,<TopSpin 4.1.4>,
      <add DC = 1 DATMOD = 1 of
       9998 4 "auto-13072022-122243" "/opt/nmrdata/auto/autoservei"
       9999 4 "auto-13072022-122243" "/opt/nmrdata/auto/autoservei"
       data hash MD5: 1K
       37 F6 F0 E1 09 AD F5 F1 B1 7C D3 E4 07 6A 7A 12>)
(  11,<2022-07-14 01:31:44.780 +0200>,<robot400/autoservei>,<zipe.far.ub.es>,<proc1d>,<TopSpin 4.1.4>,
      <add DC = 1 DATMOD = 1 of
       9998 4 "auto-13072022-122243" "/opt/nmrdata/auto/autoservei"
       9999 4 "auto-13072022-122243" "/opt/nmrdata/auto/autoservei"
       data hash MD5: 1K
       7B 12 FB 0F BC 6C 56 F2 A9 83 ED 1A D4 C5 43 82>)
(  12,<2022-07-14 01:31:44.813 +0200>,<robot400/autoservei>,<zipe.far.ub.es>,<proc1d>,<TopSpin 4.1.4>,
      <add DC = 1 DATMOD = 1 of
       9998 4 "auto-13072022-122243" "/opt/nmrdata/auto/autoservei"
       9999 4 "auto-13072022-122243" "/opt/nmrdata/auto/autoservei"
       data hash MD5: 1K
       34 66 44 0A 04 2A 0B F7 39 D2 1B 30 EB 42 7C 56>)
(  13,<2022-07-14 01:31:44.845 +0200>,<robot400/autoservei>,<zipe.far.ub.es>,<proc1d>,<TopSpin 4.1.4>,
      <apk0 
       data hash MD5: 1K
       A8 E4 2B E1 10 48 AB 08 B4 C0 B3 FB 89 95 70 85>)
##END=

$$ hash MD5
$$ 7C 71 72 AE 5A A2 5B 5E 31 CF 2E AA 4A 0C 92 74
