# Supplementary material for: Synthesis of the ABC Core of Daphniphyllum Alkaloids with a [5–6–7] Azatricyclic Scaffold via Ring Expansion of Azabicyclic and Azatricyclic Building Blocks
Source: J Org Chem. 2024 Jul 1;89(14):10212–22. doi: 10.1021/acs.joc.4c01090 (PMC11267610; doi:10.1021/acs.joc.4c01090)
Supplement: Supplementary file 2 — jo4c01090_si_002.zip [file jo4c01090_si_002.zip › FID for publication/10b/13C/pdata/1/auditp.txt]

##TITLE= Audit trail, TopSpin 4.1.4
##JCAMPDX= 5.01
##ORIGIN= Bruker BioSpin GmbH
##OWNER= robot400
$$ /opt/nmrdata/auto/autoservei/auto-18072022-144745/2/pdata/1/auditp.txt
##AUDIT TRAIL=  $$ (NUMBER, WHEN, WHO, WHERE, PROCESS, VERSION, WHAT)
(   1,<2022-07-19 03:51:38.812 +0000>,<robot400>,<zipe>,<go4>,<TopSpin 4.1.4>,
      <acquisition in progress>)
$$ /opt/nmrdata/auto/autoservei/auto-18072022-144745/2/audita.txt
(   2,<2022-07-19 05:53:40.922 +0000>,<robot400>,<zipe>,<go4>,<TopSpin 4.1.4>,
      <created by zg on 'Avance' (zipe) by user 'robot400'
       on data set with UUID '17b78f72-0716-11ed-8263-0030d6270c9f'
       started at 2022-07-19 03:51:38.823 +0000, POWCHK enabled, PULCHK disabled,
       completed at 2022-07-19 05:53:40.921 +0000
       configuration hash MD5:
       16 76 6D FA A6 D9 68 8C 9F 61 1B 9D 82 7F 80 5B
       double data hash MD5: 64K
       00 3B F6 F6 0A 89 BF 82 26 81 F0 44 33 C8 94 81>)
(   3,<2022-07-19 07:53:37.449 +0200>,<robot400>,<zipe.far.ub.es>,<xwish3>,<TopSpin 4.1.4>,
      <ICON-NMR User ID: autoservei
       double data hash MD5: 64K
       00 3B F6 F6 0A 89 BF 82 26 81 F0 44 33 C8 94 81>)
(   4,<2022-07-19 07:53:38.279 +0200>,<robot400/autoservei>,<zipe.far.ub.es>,<proc1d>,<TopSpin 4.1.4>,
      <Start of raw data processing
       ef LB = 1 FT_mod = 6 PKNL = 1 SI = 32K 
       data hash MD5: 32K
       BD 6D 36 D8 81 83 32 6A 5D B6 23 32 5A 01 7F 9E>)
(   5,<2022-07-19 07:53:39.049 +0200>,<robot400/autoservei>,<zipe.far.ub.es>,<proc1d>,<TopSpin 4.1.4>,
      <apk0 
       data hash MD5: 32K
       B6 B4 E2 6C E8 2E BE 45 EC 13 F1 38 08 01 00 A0>)
(   6,<2022-07-19 07:53:39.107 +0200>,<robot400/autoservei>,<zipe.far.ub.es>,<proc1d>,<TopSpin 4.1.4>,
      <abs ABSG = 5 
       data hash MD5: 32K
       59 F7 29 C5 18 D8 4D 42 54 4A 8E 9E C4 9B 0E A4>)
(   7,<2022-07-19 07:53:39.122 +0200>,<robot400/autoservei>,<zipe.far.ub.es>,<peak>,<TopSpin 4.1.4>,
      <1D Peak picking
       data hash MD5: 32K
       59 F7 29 C5 18 D8 4D 42 54 4A 8E 9E C4 9B 0E A4>)
(   8,<2022-07-19 07:53:40.134 +0200>,<robot400/autoservei>,<zipe.far.ub.es>,<xwish3>,<TopSpin 4.1.4>,
      <ICON-NMR User ID: autoservei
       data hash MD5: 32K
       59 F7 29 C5 18 D8 4D 42 54 4A 8E 9E C4 9B 0E A4>)
##END=

$$ hash MD5
$$ DD 13 B7 68 5C 38 BD C8 A1 3F 3A 58 48 3A C4 47
