# Supplementary material for: Synthesis of the ABC Core of Daphniphyllum Alkaloids with a [5–6–7] Azatricyclic Scaffold via Ring Expansion of Azabicyclic and Azatricyclic Building Blocks
Source: J Org Chem. 2024 Jul 1;89(14):10212–22. doi: 10.1021/acs.joc.4c01090 (PMC11267610; doi:10.1021/acs.joc.4c01090)
Supplement: Supplementary file 2 — jo4c01090_si_002.zip [file jo4c01090_si_002.zip › FID for publication/10b/13C/pdata/1/peaklist.xml]

<?xml version="1.0" encoding="UTF-8"?>
<PeakList>
  <PeakList1D>
    <PeakList1DHeader creator="robot400" date="2022-07-19T07:53:39.122+02:00" expNo="2" name="auto-18072022-144745" owner="" procNo="1" source="/opt/nmrdata/auto/autoservei">
      <PeakPickDetails>F1=218.310196ppm, F2=-18.329039ppm, MI=0.00cm, MAXI=10000.00cm, PC=1.400
      </PeakPickDetails>
    </PeakList1DHeader>
    <Peak1D F1="208.109238" intensity="7.925336e+00" type="0"/>
    <Peak1D F1="172.724167" intensity="4.039277e+00" type="0"/>
    <Peak1D F1="137.401154" intensity="1.181669e+01" type="0"/>
    <Peak1D F1="115.977318" intensity="1.329110e+01" type="0"/>
    <Peak1D F1="77.336479" intensity="2.104069e+02" type="0"/>
    <Peak1D F1="77.222427" intensity="8.434307e+00" type="0"/>
    <Peak1D F1="77.019066" intensity="2.147711e+02" type="0"/>
    <Peak1D F1="76.701584" intensity="2.112335e+02" type="0"/>
    <Peak1D F1="61.134483" intensity="1.405864e+01" type="0"/>
    <Peak1D F1="60.329750" intensity="9.954568e-01" type="0"/>
    <Peak1D F1="54.521000" intensity="1.404695e+01" type="0"/>
    <Peak1D F1="52.049599" intensity="1.424997e+01" type="0"/>
    <Peak1D F1="50.642532" intensity="8.743709e-01" type="0"/>
    <Peak1D F1="45.873631" intensity="1.369350e+01" type="0"/>
    <Peak1D F1="44.107639" intensity="8.461151e+00" type="0"/>
    <Peak1D F1="41.160301" intensity="1.371213e+01" type="0"/>
    <Peak1D F1="37.382938" intensity="8.484660e-01" type="0"/>
    <Peak1D F1="33.503384" intensity="1.402433e+01" type="0"/>
    <Peak1D F1="32.906555" intensity="1.439454e+01" type="0"/>
    <Peak1D F1="31.621338" intensity="9.292358e-01" type="0"/>
    <Peak1D F1="30.300142" intensity="1.296287e+01" type="0"/>
    <Peak1D F1="29.698982" intensity="9.201789e-01" type="0"/>
    <Peak1D F1="29.337984" intensity="1.295782e+00" type="0"/>
    <Peak1D F1="25.726761" intensity="1.414671e+01" type="0"/>
    <Peak1D F1="22.051374" intensity="1.500000e+01" type="0"/>
    <Peak1D F1="20.394384" intensity="1.121719e+00" type="0"/>
    <Peak1D F1="19.985798" intensity="1.463958e+01" type="0"/>
    <Peak1D F1="-0.003649" intensity="2.631092e+00" type="0"/>
  </PeakList1D>
</PeakList>
