# Supplementary material for: Synthesis of the ABC Core of Daphniphyllum Alkaloids with a [5–6–7] Azatricyclic Scaffold via Ring Expansion of Azabicyclic and Azatricyclic Building Blocks
Source: J Org Chem. 2024 Jul 1;89(14):10212–22. doi: 10.1021/acs.joc.4c01090 (PMC11267610; doi:10.1021/acs.joc.4c01090)
Supplement: Supplementary file 2 — jo4c01090_si_002.zip [file jo4c01090_si_002.zip › FID for publication/10b/1H/pdata/1/auditp.txt]

##TITLE= Audit trail, TopSpin 4.1.4
##JCAMPDX= 5.01
##ORIGIN= Bruker BioSpin GmbH
##OWNER= robot400
$$ /opt/nmrdata/auto/autoservei/auto-14072022-144433/1/pdata/1/auditp.txt
##AUDIT TRAIL=  $$ (NUMBER, WHEN, WHO, WHERE, PROCESS, VERSION, WHAT)
(   1,<2022-07-14 12:48:33.620 +0000>,<robot400>,<zipe>,<go4>,<TopSpin 4.1.4>,
      <acquisition in progress>)
$$ /opt/nmrdata/auto/autoservei/auto-14072022-144433/1/audita.txt
(   2,<2022-07-14 12:49:49.388 +0000>,<robot400>,<zipe>,<go4>,<TopSpin 4.1.4>,
      <created by zg on 'Avance' (zipe) by user 'robot400'
       on data set with UUID '45317e64-0373-11ed-a649-0030d6270c9f'
       started at 2022-07-14 12:48:33.632 +0000, POWCHK enabled, PULCHK disabled,
       completed at 2022-07-14 12:49:49.384 +0000
       configuration hash MD5:
       16 76 6D FA A6 D9 68 8C 9F 61 1B 9D 82 7F 80 5B
       double data hash MD5: 41094
       07 63 CB 56 63 EE B9 1B F6 DC 50 D5 F9 4A 86 15>)
(   3,<2022-07-14 14:49:48.349 +0200>,<robot400>,<zipe.far.ub.es>,<xwish3>,<TopSpin 4.1.4>,
      <ICON-NMR User ID: autoservei
       double data hash MD5: 41094
       07 63 CB 56 63 EE B9 1B F6 DC 50 D5 F9 4A 86 15>)
(   4,<2022-07-14 14:49:52.717 +0200>,<robot400/autoservei>,<zipe.far.ub.es>,<proc1d>,<TopSpin 4.1.4>,
      <Start of raw data processing
       ef LB = 0.3 FT_mod = 6 PKNL = 1 SI = 64K 
       data hash MD5: 64K
       D3 36 90 1B CD BE DC EA CF A2 B3 81 47 DF D2 2C>)
(   5,<2022-07-14 14:49:53.837 +0200>,<robot400/autoservei>,<zipe.far.ub.es>,<proc1d>,<TopSpin 4.1.4>,
      <apk0 
       data hash MD5: 64K
       F8 BF 23 3B B4 25 57 CF F0 1A 1D BB 9B 8E F1 8A>)
(   6,<2022-07-14 14:49:53.895 +0200>,<robot400/autoservei>,<zipe.far.ub.es>,<proc1d>,<TopSpin 4.1.4>,
      <abs ABSG = 5 
       data hash MD5: 64K
       21 9D 60 4B F1 E5 B3 A5 9C 46 57 F0 72 3A ED D7>)
(   7,<2022-07-14 14:49:53.928 +0200>,<robot400/autoservei>,<zipe.far.ub.es>,<peak>,<TopSpin 4.1.4>,
      <1D Peak picking
       data hash MD5: 64K
       21 9D 60 4B F1 E5 B3 A5 9C 46 57 F0 72 3A ED D7>)
(   8,<2022-07-14 14:49:54.963 +0200>,<robot400/autoservei>,<zipe.far.ub.es>,<xwish3>,<TopSpin 4.1.4>,
      <ICON-NMR User ID: autoservei
       data hash MD5: 64K
       21 9D 60 4B F1 E5 B3 A5 9C 46 57 F0 72 3A ED D7>)
##END=

$$ hash MD5
$$ 8C 0A E9 D3 89 3F 8C 5F 82 27 AD E8 2C A9 AD 13
