# Supplementary material for: Synthesis of the ABC Core of Daphniphyllum Alkaloids with a [5–6–7] Azatricyclic Scaffold via Ring Expansion of Azabicyclic and Azatricyclic Building Blocks
Source: J Org Chem. 2024 Jul 1;89(14):10212–22. doi: 10.1021/acs.joc.4c01090 (PMC11267610; doi:10.1021/acs.joc.4c01090)
Supplement: Supplementary file 2 — jo4c01090_si_002.zip [file jo4c01090_si_002.zip › FID for publication/10b/1H/pdata/1/peaklist.xml]

<?xml version="1.0" encoding="UTF-8"?>
<PeakList>
  <PeakList1D>
    <PeakList1DHeader creator="robot400" date="2022-07-14T14:49:53.929+02:00" expNo="1" name="auto-14072022-144433" owner="" procNo="1" source="/opt/nmrdata/auto/autoservei">
      <PeakPickDetails>F1=15.043820ppm, F2=-2.073476ppm, MI=0.10cm, MAXI=10000.00cm, PC=1.000
      </PeakPickDetails>
    </PeakList1DHeader>
    <Peak1D F1="7.262800" intensity="1.259355e+01" type="0"/>
    <Peak1D F1="5.983478" intensity="3.182614e-01" type="0"/>
    <Peak1D F1="5.970987" intensity="3.411388e-01" type="0"/>
    <Peak1D F1="5.960294" intensity="4.323272e-01" type="0"/>
    <Peak1D F1="5.958363" intensity="4.176760e-01" type="0"/>
    <Peak1D F1="5.947730" intensity="4.269396e-01" type="0"/>
    <Peak1D F1="5.945890" intensity="4.539058e-01" type="0"/>
    <Peak1D F1="5.940731" intensity="4.089481e-01" type="0"/>
    <Peak1D F1="5.935212" intensity="4.120324e-01" type="0"/>
    <Peak1D F1="5.928221" intensity="4.126391e-01" type="0"/>
    <Peak1D F1="5.922686" intensity="4.024131e-01" type="0"/>
    <Peak1D F1="5.917576" intensity="4.675685e-01" type="0"/>
    <Peak1D F1="5.915613" intensity="4.442348e-01" type="0"/>
    <Peak1D F1="5.905054" intensity="4.418344e-01" type="0"/>
    <Peak1D F1="5.903116" intensity="4.572668e-01" type="0"/>
    <Peak1D F1="5.892468" intensity="3.746042e-01" type="0"/>
    <Peak1D F1="5.879960" intensity="3.583830e-01" type="0"/>
    <Peak1D F1="5.300788" intensity="1.719129e-01" type="0"/>
    <Peak1D F1="5.192614" intensity="4.631738e-01" type="0"/>
    <Peak1D F1="5.190114" intensity="5.944324e-01" type="0"/>
    <Peak1D F1="5.187593" intensity="9.698355e-01" type="0"/>
    <Peak1D F1="5.185229" intensity="9.684073e-01" type="0"/>
    <Peak1D F1="5.182646" intensity="6.428619e-01" type="0"/>
    <Peak1D F1="5.180206" intensity="5.115296e-01" type="0"/>
    <Peak1D F1="5.149816" intensity="5.003898e-01" type="0"/>
    <Peak1D F1="5.147347" intensity="6.180660e-01" type="0"/>
    <Peak1D F1="5.144824" intensity="9.377787e-01" type="0"/>
    <Peak1D F1="5.142474" intensity="9.183648e-01" type="0"/>
    <Peak1D F1="5.139894" intensity="6.050299e-01" type="0"/>
    <Peak1D F1="5.137453" intensity="4.814532e-01" type="0"/>
    <Peak1D F1="5.106278" intensity="1.081530e-01" type="0"/>
    <Peak1D F1="5.103889" intensity="1.093694e-01" type="0"/>
    <Peak1D F1="5.053383" intensity="1.243927e-01" type="0"/>
    <Peak1D F1="5.051691" intensity="1.289649e-01" type="0"/>
    <Peak1D F1="5.049327" intensity="1.098059e-01" type="0"/>
    <Peak1D F1="5.046865" intensity="1.193419e-01" type="0"/>
    <Peak1D F1="5.039935" intensity="6.258224e-01" type="0"/>
    <Peak1D F1="5.038626" intensity="6.896257e-01" type="0"/>
    <Peak1D F1="5.035362" intensity="1.105468e+00" type="0"/>
    <Peak1D F1="5.034026" intensity="1.086740e+00" type="0"/>
    <Peak1D F1="5.030743" intensity="6.899210e-01" type="0"/>
    <Peak1D F1="5.021771" intensity="1.502208e-01" type="0"/>
    <Peak1D F1="5.013404" intensity="6.750850e-01" type="0"/>
    <Peak1D F1="5.010091" intensity="1.057988e+00" type="0"/>
    <Peak1D F1="5.008834" intensity="1.030568e+00" type="0"/>
    <Peak1D F1="5.005477" intensity="6.276503e-01" type="0"/>
    <Peak1D F1="4.130969" intensity="1.162325e-01" type="0"/>
    <Peak1D F1="4.113114" intensity="1.227940e-01" type="0"/>
    <Peak1D F1="4.022439" intensity="7.890587e-01" type="0"/>
    <Peak1D F1="4.013614" intensity="1.774807e-01" type="0"/>
    <Peak1D F1="4.009765" intensity="1.870716e-01" type="0"/>
    <Peak1D F1="4.001888" intensity="8.792531e-01" type="0"/>
    <Peak1D F1="3.988576" intensity="9.658263e-01" type="0"/>
    <Peak1D F1="3.968290" intensity="9.895054e-01" type="0"/>
    <Peak1D F1="3.591468" intensity="1.361719e+00" type="0"/>
    <Peak1D F1="3.570588" intensity="1.402411e+00" type="0"/>
    <Peak1D F1="2.878801" intensity="1.716597e-01" type="0"/>
    <Peak1D F1="2.873923" intensity="3.022980e-01" type="0"/>
    <Peak1D F1="2.868867" intensity="2.215386e-01" type="0"/>
    <Peak1D F1="2.866086" intensity="2.576839e-01" type="0"/>
    <Peak1D F1="2.864461" intensity="2.789380e-01" type="0"/>
    <Peak1D F1="2.859824" intensity="4.303860e-01" type="0"/>
    <Peak1D F1="2.856421" intensity="2.792066e-01" type="0"/>
    <Peak1D F1="2.854736" intensity="2.663157e-01" type="0"/>
    <Peak1D F1="2.851993" intensity="2.381399e-01" type="0"/>
    <Peak1D F1="2.847029" intensity="3.374235e-01" type="0"/>
    <Peak1D F1="2.841666" intensity="3.419152e-01" type="0"/>
    <Peak1D F1="2.836391" intensity="3.929038e-01" type="0"/>
    <Peak1D F1="2.831398" intensity="2.874395e-01" type="0"/>
    <Peak1D F1="2.828609" intensity="3.217497e-01" type="0"/>
    <Peak1D F1="2.826825" intensity="3.464988e-01" type="0"/>
    <Peak1D F1="2.823530" intensity="5.239085e-01" type="0"/>
    <Peak1D F1="2.822221" intensity="5.271798e-01" type="0"/>
    <Peak1D F1="2.818915" intensity="3.459418e-01" type="0"/>
    <Peak1D F1="2.817128" intensity="3.277490e-01" type="0"/>
    <Peak1D F1="2.814503" intensity="2.839014e-01" type="0"/>
    <Peak1D F1="2.809479" intensity="3.900397e-01" type="0"/>
    <Peak1D F1="2.804548" intensity="2.191441e-01" type="0"/>
    <Peak1D F1="2.663491" intensity="6.982282e-01" type="0"/>
    <Peak1D F1="2.653956" intensity="1.227315e-01" type="0"/>
    <Peak1D F1="2.644787" intensity="7.584921e-01" type="0"/>
    <Peak1D F1="2.633543" intensity="8.483588e-01" type="0"/>
    <Peak1D F1="2.614754" intensity="8.706173e-01" type="0"/>
    <Peak1D F1="2.549331" intensity="4.067786e-01" type="0"/>
    <Peak1D F1="2.526594" intensity="8.424878e-01" type="0"/>
    <Peak1D F1="2.511721" intensity="3.898070e-01" type="0"/>
    <Peak1D F1="2.503755" intensity="5.616006e-01" type="0"/>
    <Peak1D F1="2.489439" intensity="1.189840e+00" type="0"/>
    <Peak1D F1="2.465565" intensity="1.527029e+00" type="0"/>
    <Peak1D F1="2.451599" intensity="2.085207e-01" type="0"/>
    <Peak1D F1="2.424873" intensity="1.260208e-01" type="0"/>
    <Peak1D F1="2.410517" intensity="2.089038e+00" type="0"/>
    <Peak1D F1="2.390539" intensity="1.671352e-01" type="0"/>
    <Peak1D F1="2.380800" intensity="1.078514e+00" type="0"/>
    <Peak1D F1="2.364583" intensity="1.770689e-01" type="0"/>
    <Peak1D F1="2.355450" intensity="1.411703e-01" type="0"/>
    <Peak1D F1="2.341498" intensity="8.509005e-01" type="0"/>
    <Peak1D F1="2.336823" intensity="8.596692e-01" type="0"/>
    <Peak1D F1="2.311227" intensity="7.215825e-01" type="0"/>
    <Peak1D F1="2.306459" intensity="7.462125e-01" type="0"/>
    <Peak1D F1="2.300099" intensity="9.380590e-01" type="0"/>
    <Peak1D F1="2.297275" intensity="8.268924e-01" type="0"/>
    <Peak1D F1="2.282862" intensity="9.814520e-01" type="0"/>
    <Peak1D F1="2.277689" intensity="7.743987e-01" type="0"/>
    <Peak1D F1="2.274584" intensity="7.610346e-01" type="0"/>
    <Peak1D F1="2.270680" intensity="4.793322e-01" type="0"/>
    <Peak1D F1="2.262819" intensity="8.422347e-01" type="0"/>
    <Peak1D F1="2.259946" intensity="8.393170e-01" type="0"/>
    <Peak1D F1="2.250274" intensity="9.570787e-01" type="0"/>
    <Peak1D F1="2.247346" intensity="8.625501e-01" type="0"/>
    <Peak1D F1="2.240982" intensity="5.132449e-01" type="0"/>
    <Peak1D F1="2.231717" intensity="4.956104e-01" type="0"/>
    <Peak1D F1="2.224164" intensity="1.173836e+00" type="0"/>
    <Peak1D F1="2.221037" intensity="1.116890e+00" type="0"/>
    <Peak1D F1="2.217125" intensity="9.044062e-01" type="0"/>
    <Peak1D F1="2.213769" intensity="7.937965e-01" type="0"/>
    <Peak1D F1="2.206644" intensity="4.340490e-01" type="0"/>
    <Peak1D F1="2.190495" intensity="7.673390e-01" type="0"/>
    <Peak1D F1="2.187417" intensity="7.262966e-01" type="0"/>
    <Peak1D F1="2.156727" intensity="1.088752e-01" type="0"/>
    <Peak1D F1="2.120387" intensity="1.170316e-01" type="0"/>
    <Peak1D F1="2.113064" intensity="1.112168e-01" type="0"/>
    <Peak1D F1="2.105290" intensity="1.293835e-01" type="0"/>
    <Peak1D F1="2.099593" intensity="1.319754e-01" type="0"/>
    <Peak1D F1="2.094993" intensity="1.470445e-01" type="0"/>
    <Peak1D F1="2.088606" intensity="2.104303e-01" type="0"/>
    <Peak1D F1="2.084123" intensity="1.929242e-01" type="0"/>
    <Peak1D F1="2.072866" intensity="2.165504e-01" type="0"/>
    <Peak1D F1="2.069065" intensity="3.188906e-01" type="0"/>
    <Peak1D F1="2.059677" intensity="2.338456e-01" type="0"/>
    <Peak1D F1="2.055301" intensity="1.739700e-01" type="0"/>
    <Peak1D F1="2.045392" intensity="1.492553e+00" type="0"/>
    <Peak1D F1="2.040307" intensity="1.061348e+00" type="0"/>
    <Peak1D F1="2.006650" intensity="7.271569e-01" type="0"/>
    <Peak1D F1="2.001642" intensity="7.795027e-01" type="0"/>
    <Peak1D F1="1.962066" intensity="1.185353e-01" type="0"/>
    <Peak1D F1="1.944298" intensity="2.975443e-01" type="0"/>
    <Peak1D F1="1.924519" intensity="4.860983e-01" type="0"/>
    <Peak1D F1="1.917201" intensity="5.254532e-01" type="0"/>
    <Peak1D F1="1.911803" intensity="7.039679e-01" type="0"/>
    <Peak1D F1="1.906418" intensity="8.136033e-01" type="0"/>
    <Peak1D F1="1.898643" intensity="9.787968e-01" type="0"/>
    <Peak1D F1="1.893261" intensity="9.260710e-01" type="0"/>
    <Peak1D F1="1.887710" intensity="7.446745e-01" type="0"/>
    <Peak1D F1="1.880052" intensity="6.668072e-01" type="0"/>
    <Peak1D F1="1.874521" intensity="4.272309e-01" type="0"/>
    <Peak1D F1="1.868938" intensity="2.281580e-01" type="0"/>
    <Peak1D F1="1.741654" intensity="1.071654e-01" type="0"/>
    <Peak1D F1="1.735947" intensity="1.095707e-01" type="0"/>
    <Peak1D F1="1.728575" intensity="1.050482e-01" type="0"/>
    <Peak1D F1="1.719290" intensity="1.226562e-01" type="0"/>
    <Peak1D F1="1.713395" intensity="1.313997e-01" type="0"/>
    <Peak1D F1="1.702720" intensity="1.563840e-01" type="0"/>
    <Peak1D F1="1.693517" intensity="1.827981e-01" type="0"/>
    <Peak1D F1="1.675278" intensity="2.702516e-01" type="0"/>
    <Peak1D F1="1.615020" intensity="9.930466e-01" type="0"/>
    <Peak1D F1="1.515055" intensity="1.546581e-01" type="0"/>
    <Peak1D F1="1.505076" intensity="1.441519e-01" type="0"/>
    <Peak1D F1="1.493025" intensity="1.184223e-01" type="0"/>
    <Peak1D F1="1.483037" intensity="1.159900e-01" type="0"/>
    <Peak1D F1="1.478992" intensity="1.100867e-01" type="0"/>
    <Peak1D F1="1.476198" intensity="1.084105e-01" type="0"/>
    <Peak1D F1="1.469502" intensity="1.042476e-01" type="0"/>
    <Peak1D F1="1.434816" intensity="1.900946e-01" type="0"/>
    <Peak1D F1="1.427232" intensity="1.720926e-01" type="0"/>
    <Peak1D F1="1.346237" intensity="1.336052e-01" type="0"/>
    <Peak1D F1="1.333163" intensity="2.142799e-01" type="0"/>
    <Peak1D F1="1.327962" intensity="1.729684e-01" type="0"/>
    <Peak1D F1="1.316649" intensity="2.364113e-01" type="0"/>
    <Peak1D F1="1.306039" intensity="2.724032e-01" type="0"/>
    <Peak1D F1="1.293165" intensity="1.795412e-01" type="0"/>
    <Peak1D F1="1.280106" intensity="5.474694e-01" type="0"/>
    <Peak1D F1="1.277585" intensity="4.283058e-01" type="0"/>
    <Peak1D F1="1.268545" intensity="3.993766e-01" type="0"/>
    <Peak1D F1="1.259613" intensity="6.530371e-01" type="0"/>
    <Peak1D F1="1.254316" intensity="5.702824e-01" type="0"/>
    <Peak1D F1="1.241801" intensity="2.681577e-01" type="0"/>
    <Peak1D F1="1.236263" intensity="1.500745e-01" type="0"/>
    <Peak1D F1="1.227555" intensity="1.258921e-01" type="0"/>
    <Peak1D F1="1.218380" intensity="2.024935e-01" type="0"/>
    <Peak1D F1="1.214874" intensity="1.903771e-01" type="0"/>
    <Peak1D F1="1.209685" intensity="1.240656e-01" type="0"/>
    <Peak1D F1="1.195955" intensity="2.576710e-01" type="0"/>
    <Peak1D F1="1.177239" intensity="1.500000e+01" type="0"/>
    <Peak1D F1="1.172655" intensity="2.097068e+00" type="0"/>
    <Peak1D F1="1.152698" intensity="1.367103e-01" type="0"/>
    <Peak1D F1="1.139897" intensity="1.460128e-01" type="0"/>
    <Peak1D F1="1.117747" intensity="1.062333e-01" type="0"/>
    <Peak1D F1="1.112939" intensity="1.244087e-01" type="0"/>
    <Peak1D F1="1.106790" intensity="1.184200e-01" type="0"/>
    <Peak1D F1="1.101050" intensity="1.318170e-01" type="0"/>
    <Peak1D F1="1.084659" intensity="4.999821e-01" type="0"/>
    <Peak1D F1="1.067410" intensity="5.034031e-01" type="0"/>
    <Peak1D F1="1.018609" intensity="2.505450e-01" type="0"/>
    <Peak1D F1="1.001386" intensity="2.161687e-01" type="0"/>
    <Peak1D F1="0.988561" intensity="1.433854e-01" type="0"/>
    <Peak1D F1="0.968448" intensity="6.304346e+00" type="0"/>
    <Peak1D F1="0.951200" intensity="6.086394e+00" type="0"/>
    <Peak1D F1="0.936332" intensity="2.042093e-01" type="0"/>
    <Peak1D F1="0.918700" intensity="1.434465e-01" type="0"/>
    <Peak1D F1="0.914086" intensity="1.240420e-01" type="0"/>
    <Peak1D F1="0.897583" intensity="1.172520e-01" type="0"/>
    <Peak1D F1="0.881059" intensity="2.172487e-01" type="0"/>
    <Peak1D F1="0.863779" intensity="1.479705e-01" type="0"/>
    <Peak1D F1="0.847876" intensity="1.155911e-01" type="0"/>
    <Peak1D F1="0.843447" intensity="1.073758e-01" type="0"/>
    <Peak1D F1="0.389084" intensity="1.939503e-01" type="0"/>
    <Peak1D F1="0.356507" intensity="6.280016e-01" type="0"/>
    <Peak1D F1="0.249752" intensity="1.650691e-01" type="0"/>
    <Peak1D F1="0.146097" intensity="1.656439e-01" type="0"/>
    <Peak1D F1="0.108114" intensity="1.300708e-01" type="0"/>
    <Peak1D F1="0.105944" intensity="1.069964e-01" type="0"/>
    <Peak1D F1="0.097471" intensity="4.076344e-01" type="0"/>
    <Peak1D F1="0.088544" intensity="1.114382e-01" type="0"/>
    <Peak1D F1="0.074944" intensity="1.807175e-01" type="0"/>
    <Peak1D F1="0.069263" intensity="4.145544e-01" type="0"/>
    <Peak1D F1="0.063272" intensity="1.206281e-01" type="0"/>
    <Peak1D F1="0.057680" intensity="1.267213e-01" type="0"/>
    <Peak1D F1="0.043386" intensity="2.985117e-01" type="0"/>
    <Peak1D F1="0.037558" intensity="1.090152e-01" type="0"/>
    <Peak1D F1="0.026932" intensity="1.200472e-01" type="0"/>
    <Peak1D F1="0.020835" intensity="1.471714e-01" type="0"/>
    <Peak1D F1="0.019145" intensity="1.465444e-01" type="0"/>
    <Peak1D F1="0.008079" intensity="3.232099e-01" type="0"/>
    <Peak1D F1="-0.000128" intensity="8.359182e+00" type="0"/>
    <Peak1D F1="-0.008435" intensity="2.962048e-01" type="0"/>
  </PeakList1D>
</PeakList>
