# Supplementary material for: Synthesis of the ABC Core of Daphniphyllum Alkaloids with a [5–6–7] Azatricyclic Scaffold via Ring Expansion of Azabicyclic and Azatricyclic Building Blocks
Source: J Org Chem. 2024 Jul 1;89(14):10212–22. doi: 10.1021/acs.joc.4c01090 (PMC11267610; doi:10.1021/acs.joc.4c01090)
Supplement: Supplementary file 2 — jo4c01090_si_002.zip [file jo4c01090_si_002.zip › FID for publication/10b/1H/shimvalues]

# Thu Jul 14 12:49:48 2022
#$$PROBEIDENTIFIER=Z167430_0038
#$$PROBENAME=CPP1.1 BBO 400S1 BB-H&F-D-05 Z XT
#$$SHIMID=292722
#
# Active Shim Gradients
#
Z           		7568            
Z2          		-985            
Z3          		444             
Z4          		3188            
Z5          		144             
Z6          		-989            
Z7          		2093            
Z8          		-959            
X           		1183            
XZ          		-2209           
XZ2         		2435            
XZ3         		69              
XZ4         		-618            
XZ5         		2229            
Y           		1743            
YZ          		-3570           
YZ2         		-1705           
YZ3         		647             
YZ4         		-1040           
YZ5         		1466            
XY          		7603            
XYZ         		-1221           
XYZ2        		769             
XYZ3        		880             
XYZ4        		-2694           
XYZ5        		-84             
(X2-Y2)     		-403            
(X2-Y2)Z    		1068            
(X2-Y2)Z2   		306             
(X2-Y2)Z3   		539             
(X2-Y2)Z4   		89              
(X2-Y2)Z5   		-94             
X3          		-1063           
X3Z         		-750            
Y3          		-2454           
Y3Z         		346             
#
# Lock Parameter
#
FIELD		3163.496
LOCKPHASE		  70.001
LOCKPOWER		 -27.000
LOCKGAIN		 121.778
LOCKDC		 -75.000
LOCKSHIFT		   7.240
LOOPGAIN		 -12.000
LOOPTIME		   0.400
LOOPFILTER		 100.000
#
IEEE64_VERSION_CODE 1
#
# Shim currents 
#
SHIM_SETTING [ 1]     3969.23064853
SHIM_SETTING [ 2]      141.20229101
SHIM_SETTING [ 3]     -217.09362859
SHIM_SETTING [ 4]    -2292.66637991
SHIM_SETTING [ 5]     1581.92481464
SHIM_SETTING [ 6]      810.75832987
SHIM_SETTING [ 7]     3122.53860088
SHIM_SETTING [ 8]    -1361.07856798
SHIM_SETTING [ 9]      921.28202543
SHIM_SETTING [10]      165.71825633
SHIM_SETTING [11]        0.00000000
SHIM_SETTING [12]    -2799.86500000
SHIM_SETTING [13]    -2108.26800000
SHIM_SETTING [14]     -151.92000003
SHIM_SETTING [15]     1755.05200106
SHIM_SETTING [16]     4500.05699939
SHIM_SETTING [17]     -401.61800029
SHIM_SETTING [18]      857.50300083
SHIM_SETTING [19]     1230.71000108
SHIM_SETTING [20]    -2542.77900080
SHIM_SETTING [21]     1524.64899993
SHIM_SETTING [22]    -1351.12300054
SHIM_SETTING [23]     -336.34500050
SHIM_SETTING [24]    -1097.60399953
SHIM_SETTING [25]      510.30599942
SHIM_SETTING [26]     -856.86699983
SHIM_SETTING [27]     -879.55400017
SHIM_SETTING [28]    -3240.17499987
SHIM_SETTING [29]     1357.92400525
SHIM_SETTING [30]      311.28100477
SHIM_SETTING [31]     1854.86599945
SHIM_SETTING [32]     1712.72499813
SHIM_SETTING [33]     3841.07500572
SHIM_SETTING [34]     5032.72400489
SHIM_SETTING [35]     8288.63199942
SHIM_SETTING [36]    11179.19699846
SHIM_SETTING [37]     -748.42800125
SHIM_SETTING [38]     1832.84800222
SHIM_SETTING [39]     5913.10000121
SHIM_SETTING [40]     1000.00000000
